# Supplementary material for: Enhancing pancreatic cancer staging with large language models: the role of retrieval-augmented generation
Source: Radiol Phys Technol. 2026 Mar 5;19(2):593–603. doi: 10.1007/s12194-026-01026-0 (PMC13253659; doi:10.1007/s12194-026-01026-0)
Supplement: Supplementary file 1 — Supplementary Material 1 [file 12194_2026_1026_MOESM1_ESM.json]

[
    {
        "Case": 1,
        "Findings": "A nodular pancreatic cancer measuring 20 mm is observed in the body of the pancreas. No local invasion factors are noted. Lymph node metastases are identified in two nodes at station 10 and two nodes at station 11d. No other metastases are observed.",
        "T": "T1c",
        "CH": "CH0",
        "DU": "DU0",
        "S": "S0",
        "RP": "RP0",
        "PV": "PV0",
        "A": "A0",
        "PL": "PL0",
        "OO": "OO0",
        "N": "N1b",
        "M": "M0",
        "Resectability": "R"
    },
    {
        "Case": 2,
        "Findings": "A pancreatic carcinoma in situ with an overall diameter of 9 mm is observed in the body of the pancreas. No invasive areas are identified. No local invasion factors are noted. There are no findings suggestive of lymph node metastasis. No other metastases are observed.",
        "T": "Tis",
        "CH": "CH0",
        "DU": "DU0",
        "S": "S0",
        "RP": "RP0",
        "PV": "PV0",
        "A": "A0",
        "PL": "PL0",
        "OO": "OO0",
        "N": "N0",
        "M": "M0",
        "Resectability": "R"
    },
    {
        "Case": 3,
        "Findings": "An infiltrative pancreatic cancer measuring 44 mm is observed in the tail of the pancreas. Serosal invasion and retropancreatic tissue invasion are noted. There is contact of 180° or more with the splenic artery, suggesting invasion. Invasion into the left adrenal gland is also observed. No other local invasion factors are noted. Lymph node metastases are identified in two nodes at station 9 and two nodes at station 10. No other evident metastases are observed.",
        "T": "T3",
        "CH": "CH0",
        "DU": "DU0",
        "S": "S1",
        "RP": "RP1",
        "PV": "PV0",
        "A": "A1",
        "PL": "PL0",
        "OO": "OO1",
        "N": "N1b",
        "M": "M0",
        "Resectability": "R"
    },
    {
        "Case": 4,
        "Findings": "An infiltrative pancreatic cancer measuring 19 mm is observed in the head of the pancreas. The common bile duct is interrupted by the tumor, suggesting invasion. There is contact of more than 180° with the portal vein, indicating potential invasion. No invasion beyond the inferior border of the duodenum is observed. No other local invasion factors are noted. Lymph node metastases are identified in two nodes at station 17 and four nodes at station 18. Multiple liver metastases are observed.",
        "T": "T3",
        "CH": "CH1",
        "DU": "DU0",
        "S": "S0",
        "RP": "RP0",
        "PV": "PV1",
        "A": "A0",
        "PL": "PL0",
        "OO": "OO0",
        "N": "N1a",
        "M": "M1",
        "Resectability": "UR"
    },
    {
        "Case": 5,
        "Findings": "An infiltrative pancreatic cancer measuring 45 mm is observed in the body of the pancreas. Serosal invasion and retropancreatic tissue invasion are noted. There is contact of more than 180° with the superior mesenteric vein, suggesting potential invasion. No invasion beyond the inferior border of the duodenum is observed. Stenosis of the splenic artery is noted, raising suspicion of invasion. No other local invasion factors are identified. Lymph node metastases are found in four nodes at station 8a. No other metastases are observed.",
        "T": "T3",
        "CH": "CH0",
        "DU": "DU0",
        "S": "S1",
        "RP": "RP1",
        "PV": "PV1",
        "A": "A1",
        "PL": "PL0",
        "OO": "OO0",
        "N": "N1b",
        "M": "M0",
        "Resectability": "BR"
    },
    {
        "Case": 6,
        "Findings": "An infiltrative pancreatic cancer measuring 58 mm is observed in the body of the pancreas. Serosal invasion and retropancreatic tissue invasion are noted. There is contact of more than 180° with both the superior mesenteric vein and the splenic vein, suggesting potential invasion. No invasion beyond the inferior border of the duodenum is observed. Contact of more than 180° with the splenic artery is also noted, indicating possible invasion. No other local invasion factors are identified. Lymph node metastasis is observed in one node at station 14t. No other metastases are observed.",
        "T": "T3",
        "CH": "CH0",
        "DU": "DU0",
        "S": "S1",
        "RP": "RP1",
        "PV": "PV1",
        "A": "A1",
        "PL": "PL0",
        "OO": "OO0",
        "N": "N1a",
        "M": "M0",
        "Resectability": "BR"
    },
    {
        "Case": 7,
        "Findings": "An infiltrative pancreatic cancer measuring 57 mm is observed in the tail of the pancreas. Serosal invasion and retropancreatic tissue invasion are noted. No other local invasion factors are identified. Lymph node metastases are observed in three nodes at station 14t and one node at station 18. No other evident metastases are observed.",
        "T": "T3",
        "CH": "CH0",
        "DU": "DU0",
        "S": "S1",
        "RP": "RP1",
        "PV": "PV0",
        "A": "A0",
        "PL": "PL0",
        "OO": "OO0",
        "N": "N1a",
        "M": "M1",
        "Resectability": "UR"
    },
    {
        "Case": 8,
        "Findings": "A pancreatic cancer in situ measuring 9 mm is observed in the tail of the pancreas. No evident invasive areas are noted. No local invasion factors are identified. There are no findings suggestive of lymph node metastasis. No other metastases are observed.",
        "T": "Tis",
        "CH": "CH0",
        "DU": "DU0",
        "S": "S0",
        "RP": "RP0",
        "PV": "PV0",
        "A": "A0",
        "PL": "PL0",
        "OO": "OO0",
        "N": "N0",
        "M": "M0",
        "Resectability": "R"
    },
    {
        "Case": 9,
        "Findings": "An infiltrative pancreatic cancer measuring 37 mm is observed in the head of the pancreas. The tumor is in extensive contact with the duodenum, causing duodenal stenosis and raising suspicion of duodenal invasion. Retropancreatic tissue invasion is noted. The tumor is in contact with the inferior vena cava, with an indistinct boundary, suggesting invasion. No other local invasion factors are identified. Lymph node metastases are observed in two nodes at station 2. No other metastases are observed.",
        "T": "T3",
        "CH": "CH0",
        "DU": "DU1",
        "S": "S0",
        "RP": "RP1",
        "PV": "PV0",
        "A": "A0",
        "PL": "PL0",
        "OO": "OO1",
        "N": "N0",
        "M": "M1",
        "Resectability": "UR"
    },
    {
        "Case": 10,
        "Findings": "A nodular pancreatic cancer measuring 5 mm is observed in the head of the pancreas. No local invasion factors are noted. There are no findings suggestive of lymph node metastasis. No other metastases are observed.",
        "T": "T1a",
        "CH": "CH0",
        "DU": "DU0",
        "S": "S0",
        "RP": "RP0",
        "PV": "PV0",
        "A": "A0",
        "PL": "PL0",
        "OO": "OO0",
        "N": "N0",
        "M": "M0",
        "Resectability": "R"
    },
    {
        "Case": 11,
        "Findings": "A nodular pancreatic cancer measuring 11 mm is observed in the head of the pancreas. No local invasion factors are noted. No lymph node metastases are present. No other metastases are observed.",
        "T": "T1c",
        "CH": "CH0",
        "DU": "DU0",
        "S": "S0",
        "RP": "RP0",
        "PV": "PV0",
        "A": "A0",
        "PL": "PL0",
        "OO": "OO0",
        "N": "N0",
        "M": "M0",
        "Resectability": "R"
    },
    {
        "Case": 12,
        "Findings": "An infiltrative pancreatic cancer measuring 44 mm is observed in the head of the pancreas. The common bile duct is interrupted by the tumor, suggesting invasion. Serosal invasion and retropancreatic tissue invasion are noted. There is contact of more than 180° with the portal vein, suggesting potential invasion. No invasion beyond the inferior border of the duodenum is observed. Contact of more than 180° with the superior mesenteric artery, celiac artery, and common hepatic artery is observed, indicating possible invasion. Prominent soft tissue shadows around the vessels raise suspicion of extrapancreatic nerve plexus invasion. No other local invasion factors are identified. No lymph node metastases are present. No other evident metastases are observed.",
        "T": "T4",
        "CH": "CH1",
        "DU": "DU0",
        "S": "S1",
        "RP": "RP1",
        "PV": "PV1",
        "A": "A1",
        "PL": "PL1",
        "OO": "OO0",
        "N": "N0",
        "M": "M0",
        "Resectability": "UR"
    },
    {
        "Case": 13,
        "Findings": "A pancreatic cancer measuring 59 mm is observed in the head of the pancreas. The tumor invades duodenum and causes duodenal stenosis. Serosal invasion and retropancreatic tissue invasion are noted. There is contact of more than 180° with the portal vein and superior mesenteric vein, accompanied by vascular stenosis, raising suspicion of invasion. No invasion beyond the inferior border of the duodenum is observed. The tumor also invades the right renal vein. No other local invasion factors are identified. Lymph node metastases are observed in one node at station 11p, three nodes at station 14t, two nodes at station 16a, and three nodes at station 16b. No other metastases are observed.",
        "T": "T3",
        "CH": "CH0",
        "DU": "DU1",
        "S": "S1",
        "RP": "RP1",
        "PV": "PV1",
        "A": "A0",
        "PL": "PL0",
        "OO": "OO1",
        "N": "N1a",
        "M": "M1",
        "Resectability": "UR"
    },
    {
        "Case": 14,
        "Findings": "An infiltrative pancreatic cancer measuring 11 mm is observed in the body of the pancreas. No local invasion factors are identified. Lymph node metastases are observed in two nodes each at stations 8a and 8p. No other metastases are observed.",
        "T": "T1c",
        "CH": "CH0",
        "DU": "DU0",
        "S": "S0",
        "RP": "RP0",
        "PV": "PV0",
        "A": "A0",
        "PL": "PL0",
        "OO": "OO0",
        "N": "N1b",
        "M": "M0",
        "Resectability": "R"
    },
    {
        "Case": 15,
        "Findings": "An infiltrative pancreatic cancer measuring 51 mm is observed in the tail of the pancreas. Serosal invasion and retropancreatic tissue invasion are noted. There is contact of more than 180° with the superior mesenteric vein, suggesting potential invasion. No invasion beyond the inferior border of the duodenum is observed. No other local invasion factors are identified. Lymph node metastases are observed in three nodes at station 8p and one node at station 18. No other evident metastases are observed.",
        "T": "T3",
        "CH": "CH0",
        "DU": "DU0",
        "S": "S1",
        "RP": "RP1",
        "PV": "PV1",
        "A": "A0",
        "PL": "PL0",
        "OO": "OO0",
        "N": "N1a",
        "M": "M1",
        "Resectability": "UR"
    },
    {
        "Case": 16,
        "Findings": "An infiltrative pancreatic cancer measuring 60 mm is observed in the tail of the pancreas. Serosal invasion is noted. Stenosis of the splenic artery is observed, raising suspicion of invasion. No other local invasion factors are identified. No lymph node metastases are present. Enlargement of the right adrenal gland is noted, raising suspicion of adrenal metastasis.",
        "T": "T3",
        "CH": "CH0",
        "DU": "DU0",
        "S": "S1",
        "RP": "RP0",
        "PV": "PV0",
        "A": "A1",
        "PL": "PL0",
        "OO": "OO0",
        "N": "N0",
        "M": "M1",
        "Resectability": "UR"
    },
    {
        "Case": 17,
        "Findings": "A nodular pancreatic cancer measuring 22 mm is observed in the body of the pancreas. No local invasion factors are identified. No lymph node metastases are present. No other metastases are observed.",
        "T": "T2",
        "CH": "CH0",
        "DU": "DU0",
        "S": "S0",
        "RP": "RP0",
        "PV": "PV0",
        "A": "A0",
        "PL": "PL0",
        "OO": "OO0",
        "N": "N0",
        "M": "M0",
        "Resectability": "R"
    },
    {
        "Case": 18,
        "Findings": "An infiltrative pancreatic cancer measuring 48 mm is observed in the tail of the pancreas. Serosal invasion and retropancreatic tissue invasion are noted. No other local invasion factors are identified. No lymph node metastases are present. No other metastases are observed.",
        "T": "T3",
        "CH": "CH0",
        "DU": "DU0",
        "S": "S1",
        "RP": "RP1",
        "PV": "PV0",
        "A": "A0",
        "PL": "PL0",
        "OO": "OO0",
        "N": "N0",
        "M": "M0",
        "Resectability": "R"
    },
    {
        "Case": 19,
        "Findings": "A nodular pancreatic cancer measuring 22 mm is observed in the head of the pancreas. No local invasion factors are identified. There are no findings suggestive of lymph node metastasis. No other metastases are observed.",
        "T": "T2",
        "CH": "CH0",
        "DU": "DU0",
        "S": "S0",
        "RP": "RP0",
        "PV": "PV0",
        "A": "A0",
        "PL": "PL0",
        "OO": "OO0",
        "N": "N0",
        "M": "M0",
        "Resectability": "R"
    },
    {
        "Case": 20,
        "Findings": "An infiltrative pancreatic cancer measuring 54 mm is observed in the tail of the pancreas. Serosal invasion is noted. The splenic vein is obstructed by the tumor, suggesting invasion. Stenosis of the splenic artery is noted, raising suspicion of invasion. The tumor is in contact with the stomach, with an indistinct boundary, indicating invasion. No other local invasion factors are identified. No lymph node metastases are present. A hypodense mass is observed in the left lobe of the liver, raising suspicion of liver metastasis.",
        "T": "T3",
        "CH": "CH0",
        "DU": "DU0",
        "S": "S1",
        "RP": "RP0",
        "PV": "PV1",
        "A": "A1",
        "PL": "PL0",
        "OO": "OO1",
        "N": "N0",
        "M": "M1",
        "Resectability": "UR"
    },
    {
        "Case": 21,
        "Findings": "A nodular pancreatic cancer measuring 16 mm is observed in the tail of the pancreas. No local invasion factors are identified. Lymph node metastases are observed in two nodes at station 10 and two nodes at station 11d. No other metastases are observed.",
        "T": "T1c",
        "CH": "CH0",
        "DU": "DU0",
        "S": "S0",
        "RP": "RP0",
        "PV": "PV0",
        "A": "A0",
        "PL": "PL0",
        "OO": "OO0",
        "N": "N1b",
        "M": "M0",
        "Resectability": "R"
    },
    {
        "Case": 22,
        "Findings": "An infiltrative pancreatic cancer measuring 56 mm is observed in the body of the pancreas. Serosal invasion and retropancreatic tissue invasion are noted. There is contact of more than 180° with the splenic vein, suggesting invasion. Contact of less than 180° with the celiac artery is observed, raising suspicion of invasion, although no deformation or stenosis of the celiac artery is noted. Contact of more than 180° with the splenic artery is observed, indicating potential invasion. The tumor does not involve the common hepatic artery or proper hepatic artery. Invasion into the colon is noted. No other local invasion factors are identified. Lymph node metastases are observed in two nodes at station 2. No other metastases are observed.",
        "T": "T4",
        "CH": "CH0",
        "DU": "DU0",
        "S": "S1",
        "RP": "RP1",
        "PV": "PV1",
        "A": "A1",
        "PL": "PL0",
        "OO": "OO1",
        "N": "N0",
        "M": "M1",
        "Resectability": "UR"
    },
    {
        "Case": 23,
        "Findings": "An infiltrative pancreatic cancer measuring 33 mm is observed in the tail of the pancreas. Serosal invasion and retropancreatic tissue invasion are noted. There is contact of more than 180° with the splenic vein, suggesting invasion. No other local invasion factors are identified. Lymph node metastases are observed in three nodes at station 16b. No other metastases are observed.",
        "T": "T3",
        "CH": "CH0",
        "DU": "DU0",
        "S": "S1",
        "RP": "RP1",
        "PV": "PV1",
        "A": "A0",
        "PL": "PL0",
        "OO": "OO0",
        "N": "N0",
        "M": "M1",
        "Resectability": "UR"
    },
    {
        "Case": 24,
        "Findings": "A nodular pancreatic cancer measuring 25 mm is observed in the body of the pancreas. No local invasion factors are identified. No lymph node metastases are present. No other metastases are observed.",
        "T": "T2",
        "CH": "CH0",
        "DU": "DU0",
        "S": "S0",
        "RP": "RP0",
        "PV": "PV0",
        "A": "A0",
        "PL": "PL0",
        "OO": "OO0",
        "N": "N0",
        "M": "M0",
        "Resectability": "R"
    },
    {
        "Case": 25,
        "Findings": "A 56 mm pancreatic cancer is observed in the head of the pancreas. The common bile duct is invaded by the tumor. Serosal invasion and retropancreatic tissue invasion are noted. The tumor has more than 180° contact with the portal vein and superior mesenteric vein, raising suspicion of vascular invasion. No invasion beyond the inferior border of the duodenum is observed. Contact of more than 180° with the common hepatic artery is observed, suggesting invasion. The tumor does not involve the proper hepatic artery or celiac artery. The tumor invades extrapancreatic nerve plexus. No other local invasion factors are identified. Lymph node metastases are observed in one node at station 7, two nodes at station 9, and two nodes at station 12p. Liver metastases exist.",
        "T": "T3",
        "CH": "CH1",
        "DU": "DU0",
        "S": "S1",
        "RP": "RP1",
        "PV": "PV1",
        "A": "A1",
        "PL": "PL1",
        "OO": "OO0",
        "N": "N1a",
        "M": "M1",
        "Resectability": "UR"
    },
    {
        "Case": 26,
        "Findings": "An infiltrative pancreatic cancer measuring 21 mm is observed in the body of the pancreas. Retropancreatic tissue invasion is noted. There is contact of more than 180° with the superior mesenteric vein, suggesting invasion. The tumor extends beyond the inferior border of the duodenum. No other local invasion factors are identified. Lymph node metastases are observed in three nodes at station 8p and one node at station 18. No other metastases are observed.",
        "T": "T3",
        "CH": "CH0",
        "DU": "DU0",
        "S": "S0",
        "RP": "RP1",
        "PV": "PV1",
        "A": "A0",
        "PL": "PL0",
        "OO": "OO0",
        "N": "N1b",
        "M": "M0",
        "Resectability": "UR"
    },
    {
        "Case": 27,
        "Findings": "An infiltrative pancreatic cancer measuring 40 mm is observed in the tail of the pancreas. Serosal invasion and retropancreatic tissue invasion are noted. The splenic vein is interrupted by the tumor, suggesting invasion. Stenosis of the splenic artery is observed, raising suspicion of invasion. No other local invasion factors are identified. Lymph node metastases are observed in one node at station 7, two nodes at station 9, and two nodes at station 12p. Multiple hypodense nodules are scattered in the liver, suggesting multiple liver metastases.",
        "T": "T3",
        "CH": "CH0",
        "DU": "DU0",
        "S": "S1",
        "RP": "RP1",
        "PV": "PV1",
        "A": "A1",
        "PL": "PL0",
        "OO": "OO0",
        "N": "N1a",
        "M": "M1",
        "Resectability": "UR"
    },
    {
        "Case": 28,
        "Findings": "An infiltrative pancreatic cancer measuring 17 mm is observed in the tail of the pancreas. Serosal invasion and retropancreatic tissue invasion are noted. There is contact of more than 180° with the superior mesenteric vein, suggesting invasion. The tumor extends beyond the inferior border of the duodenum. No other local invasion factors are identified. Lymph node metastases are observed in one node at station 1 and four nodes at station 9. Osteolytic changes are noted on the left side of the Th8 vertebral body, suggesting bone metastasis.",
        "T": "T3",
        "CH": "CH0",
        "DU": "DU0",
        "S": "S1",
        "RP": "RP1",
        "PV": "PV1",
        "A": "A0",
        "PL": "PL0",
        "OO": "OO0",
        "N": "N1b",
        "M": "M1",
        "Resectability": "UR"
    },
    {
        "Case": 29,
        "Findings": "An infiltrative pancreatic cancer measuring 54 mm is observed in the tail of the pancreas. Serosal invasion and retropancreatic tissue invasion are noted. The splenic vein is interrupted by the tumor, suggesting invasion. No other local invasion factors are identified. No lymph node metastases are present. No other metastases are observed.",
        "T": "T3",
        "CH": "CH0",
        "DU": "DU0",
        "S": "S1",
        "RP": "RP1",
        "PV": "PV1",
        "A": "A0",
        "PL": "PL0",
        "OO": "OO0",
        "N": "N0",
        "M": "M0",
        "Resectability": "R"
    },
    {
        "Case": 30,
        "Findings": "An infiltrative pancreatic cancer measuring 51 mm is observed in the body of the pancreas. Serosal invasion and retropancreatic tissue invasion are noted. The splenic vein is interrupted by the tumor, suggesting invasion. There is contact of more than 180° with both the celiac artery and splenic artery, suggesting invasion, with the celiac artery showing stenosis. No other local invasion factors are identified. Lymph node metastases are observed in two nodes each at stations 9 and 10. No other metastases are observed.",
        "T": "T4",
        "CH": "CH0",
        "DU": "DU0",
        "S": "S1",
        "RP": "RP1",
        "PV": "PV1",
        "A": "A1",
        "PL": "PL0",
        "OO": "OO0",
        "N": "N1b",
        "M": "M0",
        "Resectability": "UR"
    },
    {
        "Case": 31,
        "Findings": "An infiltrative pancreatic cancer measuring 55 mm is observed in the body of the pancreas. Serosal invasion and retropancreatic tissue invasion are noted. The tumor is in contact with the aorta, with an indistinct boundary, suggesting invasion. No other local invasion factors are identified. Lymph node metastasis is observed in one node at station 9. No other metastases are observed.",
        "T": "T3",
        "CH": "CH0",
        "DU": "DU0",
        "S": "S1",
        "RP": "RP1",
        "PV": "PV0",
        "A": "A0",
        "PL": "PL0",
        "OO": "OO1",
        "N": "N1a",
        "M": "M0",
        "Resectability": "UR"
    },
    {
        "Case": 32,
        "Findings": "An infiltrative pancreatic cancer measuring 60 mm is observed in the body of the pancreas. Serosal invasion and retropancreatic tissue invasion are noted. There is contact of more than 180° with the superior mesenteric vein, suggesting invasion. The tumor extends beyond the inferior border of the duodenum, with invasion into the colon observed. No other local invasion factors are identified. Lymph node metastases are observed in two nodes each at stations 9 and 10. A contrast-enhancing mass with surrounding edema is noted in the left centrum semiovale, raising suspicion of brain metastasis.",
        "T": "T3",
        "CH": "CH0",
        "DU": "DU0",
        "S": "S1",
        "RP": "RP1",
        "PV": "PV1",
        "A": "A0",
        "PL": "PL0",
        "OO": "OO1",
        "N": "N1b",
        "M": "M1",
        "Resectability": "UR"
    },
    {
        "Case": 33,
        "Findings": "An infiltrative pancreatic cancer measuring 39 mm is observed in the head of the pancreas. Serosal invasion and retropancreatic tissue invasion are noted. There is contact of more than 180° with the portal vein, suggesting invasion. No invasion beyond the inferior border of the duodenum is observed. No other local invasion factors are identified. Lymph node metastases are observed in one node at station 8a and two nodes at station 14t. No other metastases are observed.",
        "T": "T3",
        "CH": "CH0",
        "DU": "DU0",
        "S": "S1",
        "RP": "RP1",
        "PV": "PV1",
        "A": "A0",
        "PL": "PL0",
        "OO": "OO0",
        "N": "N1a",
        "M": "M0",
        "Resectability": "BR"
    },
    {
        "Case": 34,
        "Findings": "An infiltrative pancreatic cancer measuring 9 mm is observed in the tail of the pancreas. No local invasion factors are identified. There are no findings suggestive of lymph node metastasis. Multiple liver metastases are observed.",
        "T": "T1b",
        "CH": "CH0",
        "DU": "DU0",
        "S": "S0",
        "RP": "RP0",
        "PV": "PV0",
        "A": "A0",
        "PL": "PL0",
        "OO": "OO0",
        "N": "N0",
        "M": "M1",
        "Resectability": "UR"
    },
    {
        "Case": 35,
        "Findings": "An infiltrative pancreatic cancer measuring 54 mm is observed in the tail of the pancreas. Serosal invasion and retropancreatic tissue invasion are noted. There is contact of more than 180° with both the splenic vein and splenic artery, suggesting invasion. Prominent soft tissue shadows around the vessels raise suspicion of extrapancreatic nerve plexus invasion. No other local invasion factors are identified. Lymph node metastases are observed in two nodes at station 6 and two nodes at station 13. No other evident metastases are observed.",
        "T": "T3",
        "CH": "CH0",
        "DU": "DU0",
        "S": "S1",
        "RP": "RP1",
        "PV": "PV1",
        "A": "A1",
        "PL": "PL1",
        "OO": "OO0",
        "N": "N0",
        "M": "M1",
        "Resectability": "UR"
    },
    {
        "Case": 36,
        "Findings": "A pancreatic cancer measuring 43 mm is observed in the head of the pancreas. Serosal invasion and retropancreatic tissue invasion are noted. There is contact of more than 180° with the portal vein, suggesting invasion. No invasion beyond the inferior border of the duodenum is observed. Contact of less than 180° with the celiac artery is noted, raising suspicion of invasion, although no deformation or stenosis of the celiac artery is observed. The tumor does not involve the common hepatic artery or proper hepatic artery. There is extrapancreatic nerve plexus invasion. No other local invasion factors are identified. Lymph node metastases are observed in two nodes each at stations 8a and 8p. No other metastases are observed.",
        "T": "T4",
        "CH": "CH0",
        "DU": "DU0",
        "S": "S1",
        "RP": "RP1",
        "PV": "PV1",
        "A": "A1",
        "PL": "PL1",
        "OO": "OO0",
        "N": "N1b",
        "M": "M0",
        "Resectability": "BR"
    },
    {
        "Case": 37,
        "Findings": "An infiltrative pancreatic cancer measuring 51 mm is observed in the body of the pancreas. Serosal invasion and retropancreatic tissue invasion are noted. There is contact of more than 180° with the superior mesenteric vein, suggesting invasion. No invasion beyond the inferior border of the duodenum is observed. Contact of more than 180° with the splenic artery is also observed, indicating possible invasion. No other local invasion factors are identified. No lymph node metastases are present. A hypodense mass is observed in the left lobe of the liver, raising suspicion of liver metastasis.",
        "T": "T3",
        "CH": "CH0",
        "DU": "DU0",
        "S": "S1",
        "RP": "RP1",
        "PV": "PV1",
        "A": "A1",
        "PL": "PL0",
        "OO": "OO0",
        "N": "N0",
        "M": "M1",
        "Resectability": "UR"
    },
    {
        "Case": 38,
        "Findings": "An infiltrative pancreatic cancer measuring 46 mm is observed in the head of the pancreas. Retropancreatic tissue invasion is noted. There is contact of more than 180° with both the portal vein and the superior mesenteric vein, along with vascular stenosis, suggesting invasion. No invasion beyond the inferior border of the duodenum is observed. No other local invasion factors are identified. No lymph node metastases are present. No other metastases are observed.",
        "T": "T3",
        "CH": "CH0",
        "DU": "DU0",
        "S": "S0",
        "RP": "RP1",
        "PV": "PV1",
        "A": "A0",
        "PL": "PL0",
        "OO": "OO0",
        "N": "N0",
        "M": "M0",
        "Resectability": "BR"
    },
    {
        "Case": 39,
        "Findings": "A diagnosis of pancreatic cancer has been confirmed with a Class V result from pancreatic juice cytology. Dynamic CT showed no evidence of a primary tumor, with no visible lesions detected in the pancreas. No local invasion factors are identified. There are no findings suggestive of lymph node metastasis. No other metastases are observed.",
        "T": "T0",
        "CH": "CH0",
        "DU": "DU0",
        "S": "S0",
        "RP": "RP0",
        "PV": "PV0",
        "A": "A0",
        "PL": "PL0",
        "OO": "OO0",
        "N": "N0",
        "M": "M0",
        "Resectability": "R"
    },
    {
        "Case": 40,
        "Findings": "A nodular pancreatic cancer measuring 9 mm is observed in the tail of the pancreas. No local invasion factors are identified. There are no findings suggestive of lymph node metastasis. No other metastases are observed.",
        "T": "T1b",
        "CH": "CH0",
        "DU": "DU0",
        "S": "S0",
        "RP": "RP0",
        "PV": "PV0",
        "A": "A0",
        "PL": "PL0",
        "OO": "OO0",
        "N": "N0",
        "M": "M0",
        "Resectability": "R"
    },
    {
        "Case": 41,
        "Findings": "An infiltrative pancreatic cancer measuring 15 mm is observed in the head of the pancreas. Serosal invasion, retropancreatic tissue invasion, and extrapancreatic nerve plexus invasion are noted. No other local invasion factors are identified. No lymph node metastases are present. No other metastases are observed.",
        "T": "T3",
        "CH": "CH0",
        "DU": "DU0",
        "S": "S1",
        "RP": "RP1",
        "PV": "PV0",
        "A": "A0",
        "PL": "PL1",
        "OO": "OO0",
        "N": "N0",
        "M": "M0",
        "Resectability": "R"
    },
    {
        "Case": 42,
        "Findings": "A pancreatic carcinoma in situ with an overall diameter of 4 mm is observed in the body of the pancreas. No local invasion factors are identified. There are no findings suggestive of lymph node metastasis. No other metastases are observed.",
        "T": "Tis",
        "CH": "CH0",
        "DU": "DU0",
        "S": "S0",
        "RP": "RP0",
        "PV": "PV0",
        "A": "A0",
        "PL": "PL0",
        "OO": "OO0",
        "N": "N0",
        "M": "M0",
        "Resectability": "R"
    },
    {
        "Case": 43,
        "Findings": "A nodular pancreatic cancer measuring 16 mm is observed in the head of the pancreas. No local invasion factors are identified. No lymph node metastases are present. No other metastases are observed.",
        "T": "T1c",
        "CH": "CH0",
        "DU": "DU0",
        "S": "S0",
        "RP": "RP0",
        "PV": "PV0",
        "A": "A0",
        "PL": "PL0",
        "OO": "OO0",
        "N": "N0",
        "M": "M0",
        "Resectability": "R"
    },
    {
        "Case": 44,
        "Findings": "An infiltrative pancreatic cancer measuring 33 mm is observed in the tail of the pancreas. Serosal invasion and retropancreatic tissue invasion are noted. There is contact of more than 180° with the superior mesenteric vein, suggesting invasion. No invasion beyond the inferior border of the duodenum is observed. No other local invasion factors are identified. No lymph node metastases are present. Multiple hypodense nodules are scattered in the liver, suggesting multiple liver metastases. Additionally, multiple hypodense masses are observed in the spleen, raising suspicion of splenic metastases.",
        "T": "T3",
        "CH": "CH0",
        "DU": "DU0",
        "S": "S1",
        "RP": "RP1",
        "PV": "PV1",
        "A": "A0",
        "PL": "PL0",
        "OO": "OO0",
        "N": "N0",
        "M": "M1",
        "Resectability": "UR"
    },
    {
        "Case": 45,
        "Findings": "An infiltrative pancreatic cancer measuring 55 mm is observed in the head of the pancreas. Serosal invasion and retropancreatic tissue invasion are noted. No other local invasion factors are identified. There are no findings suggestive of lymph node metastasis. Osteolytic changes are scattered in the vertebral bodies and pelvic bones, raising suspicion of multiple bone metastases.",
        "T": "T3",
        "CH": "CH0",
        "DU": "DU0",
        "S": "S1",
        "RP": "RP1",
        "PV": "PV0",
        "A": "A0",
        "PL": "PL0",
        "OO": "OO0",
        "N": "N0",
        "M": "M1",
        "Resectability": "UR"
    },
    {
        "Case": 46,
        "Findings": "A pancreatic carcinoma in situ with an overall diameter of 6 mm is observed in the head of the pancreas. No local invasion factors are identified. There are no findings suggestive of lymph node metastasis. No other metastases are observed.",
        "T": "Tis",
        "CH": "CH0",
        "DU": "DU0",
        "S": "S0",
        "RP": "RP0",
        "PV": "PV0",
        "A": "A0",
        "PL": "PL0",
        "OO": "OO0",
        "N": "N0",
        "M": "M0",
        "Resectability": "R"
    },
    {
        "Case": 47,
        "Findings": "A nodular pancreatic cancer measuring 4 mm is observed in the tail of the pancreas. No local invasion factors are identified. There are no findings suggestive of lymph node metastasis. No other metastases are observed.",
        "T": "T1a",
        "CH": "CH0",
        "DU": "DU0",
        "S": "S0",
        "RP": "RP0",
        "PV": "PV0",
        "A": "A0",
        "PL": "PL0",
        "OO": "OO0",
        "N": "N0",
        "M": "M0",
        "Resectability": "R"
    },
    {
        "Case": 48,
        "Findings": "An infiltrative pancreatic cancer measuring 48 mm is observed in the tail of the pancreas. Serosal invasion and retropancreatic tissue invasion are noted. The splenic vein is obstructed by the tumor, suggesting invasion. No other local invasion factors are identified. No lymph node metastases are present. No other metastases are observed.",
        "T": "T3",
        "CH": "CH0",
        "DU": "DU0",
        "S": "S1",
        "RP": "RP1",
        "PV": "PV1",
        "A": "A0",
        "PL": "PL0",
        "OO": "OO0",
        "N": "N0",
        "M": "M0",
        "Resectability": "R"
    },
    {
        "Case": 49,
        "Findings": "An infiltrative pancreatic cancer measuring 55 mm is observed in the body of the pancreas. Serosal invasion and retropancreatic tissue invasion are noted. There is contact of more than 180° with the splenic artery, suggesting invasion. The tumor is in contact with the aorta, with an indistinct boundary, indicating invasion. No other local invasion factors are identified. No lymph node metastases are present. Two hypodense masses are observed in the right lobe of the liver, raising suspicion of liver metastases.",
        "T": "T3",
        "CH": "CH0",
        "DU": "DU0",
        "S": "S1",
        "RP": "RP1",
        "PV": "PV0",
        "A": "A1",
        "PL": "PL0",
        "OO": "OO1",
        "N": "N0",
        "M": "M1",
        "Resectability": "UR"
    },
    {
        "Case": 50,
        "Findings": "An infiltrative pancreatic cancer measuring 35 mm is observed in the tail of the pancreas. Serosal invasion and retropancreatic tissue invasion are noted. No other local invasion factors are identified. Lymph node metastases are observed in two nodes each at stations 9 and 10. No other metastases are observed.",
        "T": "T3",
        "CH": "CH0",
        "DU": "DU0",
        "S": "S1",
        "RP": "RP1",
        "PV": "PV0",
        "A": "A0",
        "PL": "PL0",
        "OO": "OO0",
        "N": "N1b",
        "M": "M0",
        "Resectability": "R"
    },
    {
        "Case": 51,
        "Findings": "An infiltrative pancreatic cancer measuring 36 mm is observed in the tail of the pancreas. Serosal invasion and retropancreatic tissue invasion are noted. The splenic vein is interrupted by the tumor, suggesting invasion. No other local invasion factors are identified. No lymph node metastases are present. No other metastases are observed.",
        "T": "T3",
        "CH": "CH0",
        "DU": "DU0",
        "S": "S1",
        "RP": "RP1",
        "PV": "PV1",
        "A": "A0",
        "PL": "PL0",
        "OO": "OO0",
        "N": "N0",
        "M": "M0",
        "Resectability": "R"
    },
    {
        "Case": 52,
        "Findings": "ERCP was performed to collect pancreatic juice, and cytology confirmed a Class V diagnosis, leading to the diagnosis of pancreatic cancer. However, Dynamic CT revealed no evidence of a primary tumor, with no visible lesions detected in the pancreas. No local invasion factors are identified. There are no findings suggestive of lymph node metastasis. No other metastases are observed.",
        "T": "T0",
        "CH": "CH0",
        "DU": "DU0",
        "S": "S0",
        "RP": "RP0",
        "PV": "PV0",
        "A": "A0",
        "PL": "PL0",
        "OO": "OO0",
        "N": "N0",
        "M": "M0",
        "Resectability": "R"
    },
    {
        "Case": 53,
        "Findings": "An infiltrative pancreatic cancer measuring 58 mm is observed in the head of the pancreas. Serosal invasion and retropancreatic tissue invasion are noted. There is contact of more than 180° with both the portal vein and the superior mesenteric vein, along with vascular stenosis, suggesting invasion. No invasion beyond the inferior border of the duodenum is observed. Contact of less than 180° with the celiac artery is noted, raising suspicion of invasion, although no deformation or stenosis of the celiac artery is observed. The tumor does not involve the common hepatic artery or proper hepatic artery. No other local invasion factors are identified. No lymph node metastases are present. No other metastases are observed.",
        "T": "T4",
        "CH": "CH0",
        "DU": "DU0",
        "S": "S1",
        "RP": "RP1",
        "PV": "PV1",
        "A": "A1",
        "PL": "PL0",
        "OO": "OO0",
        "N": "N0",
        "M": "M0",
        "Resectability": "BR"
    },
    {
        "Case": 54,
        "Findings": "An infiltrative pancreatic cancer measuring 6 mm is observed in the head of the pancreas. No local invasion factors are identified. There are no findings suggestive of lymph node metastasis. No other metastases are observed.",
        "T": "T1b",
        "CH": "CH0",
        "DU": "DU0",
        "S": "S0",
        "RP": "RP0",
        "PV": "PV0",
        "A": "A0",
        "PL": "PL0",
        "OO": "OO0",
        "N": "N0",
        "M": "M0",
        "Resectability": "R"
    },
    {
        "Case": 55,
        "Findings": "An infiltrative pancreatic cancer measuring 39 mm is observed in the body of the pancreas. Serosal invasion and retropancreatic tissue invasion are noted. Stenosis of the splenic artery is observed, suggesting invasion. The tumor is in contact with the aorta, with an indistinct boundary, indicating invasion. No other local invasion factors are identified. Lymph node metastases are observed in two nodes each at stations 9 and 10. No other metastases are observed.",
        "T": "T3",
        "CH": "CH0",
        "DU": "DU0",
        "S": "S1",
        "RP": "RP1",
        "PV": "PV0",
        "A": "A1",
        "PL": "PL0",
        "OO": "OO1",
        "N": "N1b",
        "M": "M0",
        "Resectability": "UR"
    },
    {
        "Case": 56,
        "Findings": "An infiltrative pancreatic cancer measuring 58 mm is observed in the tail of the pancreas. Serosal invasion and retropancreatic tissue invasion are noted. There is contact of more than 180° with the splenic vein, suggesting invasion. The tumor is also in contact with the left renal vein, which shows stenosis, indicating invasion. No other local invasion factors are identified. Lymph node metastases are observed in two nodes each at stations 8a and 11p. Multiple nodular shadows are observed in both lungs, raising suspicion of multiple lung metastases.",
        "T": "T3",
        "CH": "CH0",
        "DU": "DU0",
        "S": "S1",
        "RP": "RP1",
        "PV": "PV1",
        "A": "A0",
        "PL": "PL0",
        "OO": "OO1",
        "N": "N1b",
        "M": "M1",
        "Resectability": "UR"
    },
    {
        "Case": 57,
        "Findings": "A nodular pancreatic cancer measuring 9 mm is observed in the tail of the pancreas. No local invasion factors are identified. There are no findings suggestive of lymph node metastasis. Multiple nodular shadows are observed in both lungs, raising suspicion of multiple lung metastases.",
        "T": "T1b",
        "CH": "CH0",
        "DU": "DU0",
        "S": "S0",
        "RP": "RP0",
        "PV": "PV0",
        "A": "A0",
        "PL": "PL0",
        "OO": "OO0",
        "N": "N0",
        "M": "M1",
        "Resectability": "UR"
    },
    {
        "Case": 58,
        "Findings": "An infiltrative pancreatic cancer measuring 48 mm is observed in the head of the pancreas. Serosal invasion and retropancreatic tissue invasion are noted. There is contact of more than 180° with the portal vein, suggesting invasion. No invasion beyond the inferior border of the duodenum is observed. No other local invasion factors are identified. Lymph node metastasis is observed in one node at station 14t. Osteolytic changes are noted on the left side of the Th8 vertebral body, raising suspicion of bone metastasis.",
        "T": "T3",
        "CH": "CH0",
        "DU": "DU0",
        "S": "S1",
        "RP": "RP1",
        "PV": "PV1",
        "A": "A0",
        "PL": "PL0",
        "OO": "OO0",
        "N": "N1a",
        "M": "M1",
        "Resectability": "UR"
    },
    {
        "Case": 59,
        "Findings": "An infiltrative pancreatic cancer measuring 56 mm is observed in the body of the pancreas. Serosal invasion and retropancreatic tissue invasion are noted. Stenosis of the splenic artery is observed, suggesting invasion. Invasion into the colon is also noted. No other local invasion factors are identified. Lymph node metastases are observed in two nodes each at stations 10 and 11d. No other metastases are observed.",
        "T": "T3",
        "CH": "CH0",
        "DU": "DU0",
        "S": "S1",
        "RP": "RP1",
        "PV": "PV0",
        "A": "A1",
        "PL": "PL0",
        "OO": "OO1",
        "N": "N1b",
        "M": "M0",
        "Resectability": "R"
    },
    {
        "Case": 60,
        "Findings": "An infiltrative pancreatic cancer measuring 59 mm is observed in the head of the pancreas. Serosal invasion and retropancreatic tissue invasion are noted. There is contact of more than 180° with the portal vein, suggesting invasion. No invasion beyond the inferior border of the duodenum is observed. The tumor is also in contact with the right renal vein, which shows stenosis, indicating invasion. No other local invasion factors are identified. Lymph node metastasis is observed in one node at station 8p. No other metastases are observed.",
        "T": "T3",
        "CH": "CH0",
        "DU": "DU0",
        "S": "S1",
        "RP": "RP1",
        "PV": "PV1",
        "A": "A0",
        "PL": "PL0",
        "OO": "OO1",
        "N": "N1a",
        "M": "M0",
        "Resectability": "BR"
    },
    {
        "Case": 61,
        "Findings": "A pancreatic cancer measuring 42 mm is observed in the head of the pancreas. The duodenal invasion is suspected. Serosal invasion is noted. There is contact of more than 180° with both the portal vein and the superior mesenteric vein, along with vascular stenosis, suggesting invasion. No invasion beyond the inferior border of the duodenum is observed. Contact of more than 180° with the common hepatic artery is observed, suggesting invasion, though the tumor does not involve the proper hepatic artery or celiac artery. No other local invasion factors are identified. Lymph node metastases are observed in one node at station 12a and three nodes at station 12b. No other metastases are observed.",
        "T": "T3",
        "CH": "CH0",
        "DU": "DU1",
        "S": "S1",
        "RP": "RP0",
        "PV": "PV1",
        "A": "A1",
        "PL": "PL0",
        "OO": "OO0",
        "N": "N1b",
        "M": "M0",
        "Resectability": "BR"
    },
    {
        "Case": 62,
        "Findings": "A nodular pancreatic cancer measuring 8 mm is observed in the body of the pancreas. No local invasion factors are identified. There are no findings suggestive of lymph node metastasis. No other evident metastases are observed.",
        "T": "T1b",
        "CH": "CH0",
        "DU": "DU0",
        "S": "S0",
        "RP": "RP0",
        "PV": "PV0",
        "A": "A0",
        "PL": "PL0",
        "OO": "OO0",
        "N": "N0",
        "M": "M0",
        "Resectability": "R"
    },
    {
        "Case": 63,
        "Findings": "A nodular pancreatic cancer measuring 6 mm is observed in the tail of the pancreas. No local invasion factors are identified. There are no findings suggestive of lymph node metastasis. No other metastases are observed.",
        "T": "T1a",
        "CH": "CH0",
        "DU": "DU0",
        "S": "S0",
        "RP": "RP0",
        "PV": "PV0",
        "A": "A0",
        "PL": "PL0",
        "OO": "OO0",
        "N": "N0",
        "M": "M0",
        "Resectability": "R"
    },
    {
        "Case": 64,
        "Findings": "An infiltrative pancreatic cancer measuring 76 mm is observed in the body of the pancreas. Serosal invasion and retropancreatic tissue invasion are noted. There is contact of more than 180° with both the celiac artery and splenic artery, suggesting invasion, with the celiac artery showing stenosis. No other local invasion factors are identified. Lymph node metastases are observed in two nodes each at stations 8a and 8p. Multiple small nodules are observed in both lungs, raising suspicion of multiple lung metastases.",
        "T": "T4",
        "CH": "CH0",
        "DU": "DU0",
        "S": "S1",
        "RP": "RP1",
        "PV": "PV0",
        "A": "A1",
        "PL": "PL0",
        "OO": "OO0",
        "N": "N1b",
        "M": "M1",
        "Resectability": "UR"
    },
    {
        "Case": 65,
        "Findings": "A pancreatic carcinoma in situ measuring 10 mm is observed in the body of the pancreas. No local invasion factors are identified. There are no findings suggestive of lymph node metastasis. No other metastases are observed.",
        "T": "Tis",
        "CH": "CH0",
        "DU": "DU0",
        "S": "S0",
        "RP": "RP0",
        "PV": "PV0",
        "A": "A0",
        "PL": "PL0",
        "OO": "OO0",
        "N": "N0",
        "M": "M0",
        "Resectability": "R"
    },
    {
        "Case": 66,
        "Findings": "An infiltrative pancreatic cancer measuring 47 mm is observed in the head of the pancreas. The common bile duct is interrupted by the tumor, suggesting invasion. The tumor is extensively in contact with the duodenum, causing duodenal stenosis, and duodenal invasion is suspected. Serosal invasion and retropancreatic tissue invasion are noted. There is contact of more than 180° with the superior mesenteric vein, suggesting invasion. No invasion beyond the inferior border of the duodenum is observed. Contact of more than 180° with the superior mesenteric artery, celiac artery, and common hepatic artery is observed, suggesting invasion. No other local invasion factors are identified. No lymph node metastases are present. No other metastases are observed.",
        "T": "T4",
        "CH": "CH1",
        "DU": "DU1",
        "S": "S1",
        "RP": "RP1",
        "PV": "PV1",
        "A": "A1",
        "PL": "PL0",
        "OO": "OO0",
        "N": "N0",
        "M": "M0",
        "Resectability": "UR"
    },
    {
        "Case": 67,
        "Findings": "An infiltrative pancreatic cancer measuring 53 mm is observed in the body of the pancreas. Obstruction of the superior mesenteric vein is noted, suggesting invasion. No invasion beyond the inferior border of the duodenum is observed. Serosal invasion and retropancreatic tissue invasion are noted. There is contact of more than 180° with both the celiac artery and splenic artery, suggesting invasion, with the celiac artery showing stenosis. No other local invasion factors are identified. Lymph node metastases are observed in one node at station 8a and two nodes at station 14t. No other metastases are observed.",
        "T": "T4",
        "CH": "CH0",
        "DU": "DU0",
        "S": "S1",
        "RP": "RP1",
        "PV": "PV1",
        "A": "A1",
        "PL": "PL0",
        "OO": "OO0",
        "N": "N1a",
        "M": "M0",
        "Resectability": "UR"
    },
    {
        "Case": 68,
        "Findings": "An infiltrative pancreatic cancer measuring 31 mm is observed in the head of the pancreas. Retropancreatic tissue invasion is noted. There is contact of more than 180° with both the portal vein and the superior mesenteric vein, along with vascular stenosis, suggesting invasion. No invasion beyond the inferior border of the duodenum is observed. Contact of more than 180° with the common hepatic artery is observed, suggesting invasion, though the tumor does not involve the proper hepatic artery or celiac artery. No other local invasion factors are identified. Lymph node metastases are observed in one node at station 12a and three nodes at station 12b. No other evident metastases are observed.",
        "T": "T3",
        "CH": "CH0",
        "DU": "DU0",
        "S": "S0",
        "RP": "RP1",
        "PV": "PV1",
        "A": "A1",
        "PL": "PL0",
        "OO": "OO0",
        "N": "N1b",
        "M": "M0",
        "Resectability": "BR"
    },
    {
        "Case": 69,
        "Findings": "An infiltrative pancreatic cancer measuring 39 mm is observed in the head of the pancreas. The common bile duct is interrupted by the tumor, suggesting invasion. Serosal invasion and retropancreatic tissue invasion are noted. There is contact of more than 180° with the portal vein, suggesting invasion. No invasion beyond the inferior border of the duodenum is observed. No other local invasion factors are identified. Lymph node metastases are observed in one node at station 12a and three nodes at station 12b. No other metastases are observed.",
        "T": "T3",
        "CH": "CH1",
        "DU": "DU0",
        "S": "S1",
        "RP": "RP1",
        "PV": "PV1",
        "A": "A0",
        "PL": "PL0",
        "OO": "OO0",
        "N": "N1b",
        "M": "M0",
        "Resectability": "BR"
    },
    {
        "Case": 70,
        "Findings": "An infiltrative pancreatic cancer measuring 41 mm is observed in the head of the pancreas. The common bile duct is interrupted by the tumor, suggesting invasion. Serosal invasion and retropancreatic tissue invasion are noted. There is contact of more than 180° with the superior mesenteric vein, suggesting invasion. The tumor extends beyond the inferior border of the duodenum. Contact of more than 180° with both the celiac artery and the common hepatic artery is observed, suggesting invasion. No other local invasion factors are identified. Lymph node metastasis is observed in one node at station 8p. No other metastases are observed.",
        "T": "T4",
        "CH": "CH1",
        "DU": "DU0",
        "S": "S1",
        "RP": "RP1",
        "PV": "PV1",
        "A": "A1",
        "PL": "PL0",
        "OO": "OO0",
        "N": "N1a",
        "M": "M0",
        "Resectability": "UR"
    },
    {
        "Case": 71,
        "Findings": "An infiltrative pancreatic cancer measuring 37 mm is observed in the body of the pancreas. Serosal invasion and retropancreatic tissue invasion are noted. There is contact of more than 180° with both the superior mesenteric vein and the splenic vein, suggesting invasion. No invasion beyond the inferior border of the duodenum is observed. No other local invasion factors are identified. Lymph node metastases are observed in two nodes each at stations 8a and 11p. Multiple nodules are observed in the peritoneal cavity, raising suspicion of peritoneal metastasis.",
        "T": "T3",
        "CH": "CH0",
        "DU": "DU0",
        "S": "S1",
        "RP": "RP1",
        "PV": "PV1",
        "A": "A0",
        "PL": "PL0",
        "OO": "OO0",
        "N": "N1b",
        "M": "M1",
        "Resectability": "UR"
    },
    {
        "Case": 72,
        "Findings": "An infiltrative pancreatic cancer measuring 33 mm is observed in the tail of the pancreas. Serosal invasion and retropancreatic tissue invasion are noted. There is contact of more than 180° with the splenic vein, suggesting invasion. Stenosis of the splenic artery is observed, raising suspicion of invasion. No other local invasion factors are identified. No lymph node metastases are present. No other metastases are observed.",
        "T": "T3",
        "CH": "CH0",
        "DU": "DU0",
        "S": "S1",
        "RP": "RP1",
        "PV": "PV1",
        "A": "A1",
        "PL": "PL0",
        "OO": "OO0",
        "N": "N0",
        "M": "M0",
        "Resectability": "R"
    },
    {
        "Case": 73,
        "Findings": "An infiltrative pancreatic cancer measuring 56 mm is observed in the head of the pancreas. Serosal invasion and retropancreatic tissue invasion are noted. Stenosis of the common hepatic artery is observed, raising suspicion of invasion. The tumor does not involve the proper hepatic artery or the celiac artery. No other local invasion factors are identified. There are no findings suggestive of lymph node metastasis. No other metastases are observed.",
        "T": "T3",
        "CH": "CH0",
        "DU": "DU0",
        "S": "S1",
        "RP": "RP1",
        "PV": "PV0",
        "A": "A1",
        "PL": "PL0",
        "OO": "OO0",
        "N": "N0",
        "M": "M0",
        "Resectability": "BR"
    },
    {
        "Case": 74,
        "Findings": "A nodular pancreatic cancer measuring 7 mm is observed in the head of the pancreas. No local invasion factors are identified. There are no findings suggestive of lymph node metastasis. No other metastases are observed.",
        "T": "T1b",
        "CH": "CH0",
        "DU": "DU0",
        "S": "S0",
        "RP": "RP0",
        "PV": "PV0",
        "A": "A0",
        "PL": "PL0",
        "OO": "OO0",
        "N": "N0",
        "M": "M0",
        "Resectability": "R"
    },
    {
        "Case": 75,
        "Findings": "A pancreatic carcinoma in situ measuring 6 mm is observed in the body of the pancreas. No local invasion factors are identified. There are no findings suggestive of lymph node metastasis. No other metastases are observed.",
        "T": "Tis",
        "CH": "CH0",
        "DU": "DU0",
        "S": "S0",
        "RP": "RP0",
        "PV": "PV0",
        "A": "A0",
        "PL": "PL0",
        "OO": "OO0",
        "N": "N0",
        "M": "M0",
        "Resectability": "R"
    },
    {
        "Case": 76,
        "Findings": "An infiltrative pancreatic cancer measuring 58 mm is observed in the body of the pancreas. Serosal invasion and retropancreatic tissue invasion are noted. There is contact of more than 180° with both the superior mesenteric vein and the splenic vein, suggesting invasion. Superior mesenteric vein invasion extends beyond the inferior border of the duodenum. Stenosis of the splenic artery is observed, raising suspicion of invasion. No other local invasion factors are identified. No lymph node metastases are present. Multiple nodular shadows are observed in both lungs, raising suspicion of multiple lung metastases.",
        "T": "T3",
        "CH": "CH0",
        "DU": "DU0",
        "S": "S1",
        "RP": "RP1",
        "PV": "PV1",
        "A": "A1",
        "PL": "PL0",
        "OO": "OO0",
        "N": "N0",
        "M": "M1",
        "Resectability": "UR"
    },
    {
        "Case": 77,
        "Findings": "An infiltrative pancreatic cancer measuring 76 mm is observed in the head of the pancreas. Serosal invasion and retropancreatic tissue invasion are noted. There is contact of more than 180° with the superior mesenteric artery, celiac artery, and common hepatic artery, suggesting invasion. No other local invasion factors are identified. Lymph node metastases are observed in one node at station 1 and four nodes at station 9. A contrast-enhancing mass is observed in the right cerebellar hemisphere, raising suspicion of brain metastasis.",
        "T": "T4",
        "CH": "CH0",
        "DU": "DU0",
        "S": "S1",
        "RP": "RP1",
        "PV": "PV0",
        "A": "A1",
        "PL": "PL0",
        "OO": "OO0",
        "N": "N0",
        "M": "M1",
        "Resectability": "UR"
    },
    {
        "Case": 78,
        "Findings": "A nodular pancreatic cancer measuring 4 mm is observed in the head of the pancreas. No local invasion factors are identified. There are no findings suggestive of lymph node metastasis. No other metastases are observed.",
        "T": "T1a",
        "CH": "CH0",
        "DU": "DU0",
        "S": "S0",
        "RP": "RP0",
        "PV": "PV0",
        "A": "A0",
        "PL": "PL0",
        "OO": "OO0",
        "N": "N0",
        "M": "M0",
        "Resectability": "R"
    },
    {
        "Case": 79,
        "Findings": "An infiltrative pancreatic cancer measuring 53 mm is observed in the head of the pancreas. Serosal invasion and retropancreatic tissue invasion are noted. No other local invasion factors are identified. Lymph node metastases are observed in one node at station 10 and two nodes at station 11p. No other evident metastases are observed.",
        "T": "T3",
        "CH": "CH0",
        "DU": "DU0",
        "S": "S1",
        "RP": "RP1",
        "PV": "PV0",
        "A": "A0",
        "PL": "PL0",
        "OO": "OO0",
        "N": "N0",
        "M": "M1",
        "Resectability": "UR"
    },
    {
        "Case": 80,
        "Findings": "An infiltrative pancreatic cancer measuring 28 mm is observed in the head of the pancreas. The common bile duct is interrupted by the tumor, suggesting invasion. Retropancreatic tissue invasion is noted. There is contact of more than 180° with the common hepatic artery, suggesting invasion, though the tumor does not involve the proper hepatic artery or the celiac artery. No other local invasion factors are identified. Lymph node metastases are observed in two nodes at station 2. Osteolytic changes are scattered in the vertebral bodies and pelvic bones, raising suspicion of multiple bone metastases.",
        "T": "T3",
        "CH": "CH1",
        "DU": "DU0",
        "S": "S0",
        "RP": "RP1",
        "PV": "PV0",
        "A": "A1",
        "PL": "PL0",
        "OO": "OO0",
        "N": "N0",
        "M": "M1",
        "Resectability": "UR"
    },
    {
        "Case": 81,
        "Findings": "An infiltrative pancreatic cancer measuring 55 mm is observed in the body of the pancreas. Serosal invasion and retropancreatic tissue invasion are noted. The splenic vein is interrupted by the tumor, suggesting invasion. There is contact of more than 180° with the splenic artery, suggesting invasion. No other local invasion factors are identified. Lymph node metastases are observed in four nodes at station 8a. No other evident metastases are observed.",
        "T": "T3",
        "CH": "CH0",
        "DU": "DU0",
        "S": "S1",
        "RP": "RP1",
        "PV": "PV1",
        "A": "A1",
        "PL": "PL0",
        "OO": "OO0",
        "N": "N1b",
        "M": "M0",
        "Resectability": "R"
    },
    {
        "Case": 82,
        "Findings": "An infiltrative pancreatic cancer measuring 63 mm is observed in the body of the pancreas. Serosal invasion and retropancreatic tissue invasion are noted. There is contact of more than 180° with the superior mesenteric vein, suggesting invasion. No invasion beyond the inferior border of the duodenum is observed. Contact of less than 180° with the celiac artery is noted, raising suspicion of invasion, although no deformation or stenosis of the celiac artery is observed. Additionally, there is contact of more than 180° with the splenic artery, suggesting invasion. The tumor does not involve the common hepatic artery or the proper hepatic artery. No other local invasion factors are identified. Lymph node metastasis is observed in one node at station 10. No other metastases are observed.",
        "T": "T4",
        "CH": "CH0",
        "DU": "DU0",
        "S": "S1",
        "RP": "RP1",
        "PV": "PV1",
        "A": "A1",
        "PL": "PL0",
        "OO": "OO0",
        "N": "N1a",
        "M": "M0",
        "Resectability": "BR"
    },
    {
        "Case": 83,
        "Findings": "An infiltrative pancreatic cancer measuring 15 mm is observed in the tail of the pancreas. Serosal invasion and retropancreatic tissue invasion are noted. There is contact of more than 180° with the superior mesenteric vein, suggesting invasion, and the tumor extends beyond the inferior border of the duodenum. The tumor is in contact with the aorta, with an indistinct boundary, indicating invasion. No other local invasion factors are identified. Lymph node metastasis is observed in one node at station 9. A contrast-enhancing mass is noted in the right cerebellar hemisphere, raising suspicion of brain metastasis.",
        "T": "T3",
        "CH": "CH0",
        "DU": "DU0",
        "S": "S1",
        "RP": "RP1",
        "PV": "PV1",
        "A": "A0",
        "PL": "PL0",
        "OO": "OO1",
        "N": "N1a",
        "M": "M1",
        "Resectability": "UR"
    },
    {
        "Case": 84,
        "Findings": "An infiltrative pancreatic cancer measuring 14 mm is observed in the body of the pancreas. No local invasion factors are identified. Lymph node metastasis is observed in one node at station 8p. No other metastases are observed.",
        "T": "T1c",
        "CH": "CH0",
        "DU": "DU0",
        "S": "S0",
        "RP": "RP0",
        "PV": "PV0",
        "A": "A0",
        "PL": "PL0",
        "OO": "OO0",
        "N": "N1a",
        "M": "M0",
        "Resectability": "R"
    },
    {
        "Case": 85,
        "Findings": "A nodular pancreatic cancer measuring 20 mm is observed in the tail of the pancreas. No local invasion factors are identified. No lymph node metastases are present. No other metastases are observed.",
        "T": "T1c",
        "CH": "CH0",
        "DU": "DU0",
        "S": "S0",
        "RP": "RP0",
        "PV": "PV0",
        "A": "A0",
        "PL": "PL0",
        "OO": "OO0",
        "N": "N0",
        "M": "M0",
        "Resectability": "R"
    },
    {
        "Case": 86,
        "Findings": "An infiltrative pancreatic cancer measuring 50 mm is observed in the head of the pancreas. Serosal invasion and retropancreatic tissue invasion are noted. There is contact of more than 180° with the portal vein, suggesting invasion. No invasion beyond the inferior border of the duodenum is observed. No other local invasion factors are identified. Lymph node metastasis is observed in one node at station 8p. No other evident metastases are observed.",
        "T": "T3",
        "CH": "CH0",
        "DU": "DU0",
        "S": "S1",
        "RP": "RP1",
        "PV": "PV1",
        "A": "A0",
        "PL": "PL0",
        "OO": "OO0",
        "N": "N1a",
        "M": "M0",
        "Resectability": "BR"
    },
    {
        "Case": 87,
        "Findings": "An infiltrative pancreatic cancer measuring 57 mm is observed in the tail of the pancreas. Serosal invasion and retropancreatic tissue invasion are noted. No other local invasion factors are identified. Lymph node metastases are observed in one node at station 10 and two nodes at station 11p. No other evident metastases are observed.",
        "T": "T3",
        "CH": "CH0",
        "DU": "DU0",
        "S": "S1",
        "RP": "RP1",
        "PV": "PV0",
        "A": "A0",
        "PL": "PL0",
        "OO": "OO0",
        "N": "N1a",
        "M": "M0",
        "Resectability": "R"
    },
    {
        "Case": 88,
        "Findings": "An infiltrative pancreatic cancer measuring 58 mm is observed in the head of the pancreas. Serosal invasion and retropancreatic tissue invasion are noted. There is contact of more than 180° with the common hepatic artery, suggesting invasion, though the tumor does not involve the proper hepatic artery or the celiac artery. No other local invasion factors are identified. No lymph node metastases are present. No other metastases are observed.",
        "T": "T3",
        "CH": "CH0",
        "DU": "DU0",
        "S": "S1",
        "RP": "RP1",
        "PV": "PV0",
        "A": "A1",
        "PL": "PL0",
        "OO": "OO0",
        "N": "N0",
        "M": "M0",
        "Resectability": "BR"
    },
    {
        "Case": 89,
        "Findings": "A pancreatic carcinoma in situ with an overall diameter of 5 mm is observed in the head of the pancreas. No local invasion factors are identified. There are no findings suggestive of lymph node metastasis. No other metastases are observed.",
        "T": "Tis",
        "CH": "CH0",
        "DU": "DU0",
        "S": "S0",
        "RP": "RP0",
        "PV": "PV0",
        "A": "A0",
        "PL": "PL0",
        "OO": "OO0",
        "N": "N0",
        "M": "M0",
        "Resectability": "R"
    },
    {
        "Case": 90,
        "Findings": "A nodular pancreatic cancer measuring 25 mm is observed in the tail of the pancreas. No local invasion factors are identified. Lymph node metastasis is observed in one node at station 10. No other metastases are observed.",
        "T": "T2",
        "CH": "CH0",
        "DU": "DU0",
        "S": "S0",
        "RP": "RP0",
        "PV": "PV0",
        "A": "A0",
        "PL": "PL0",
        "OO": "OO0",
        "N": "N1a",
        "M": "M0",
        "Resectability": "R"
    },
    {
        "Case": 91,
        "Findings": "An infiltrative pancreatic cancer measuring 58 mm is observed in the tail of the pancreas. Serosal invasion and retropancreatic tissue invasion are noted. There is contact of more than 180° with the splenic vein, suggesting invasion. No other local invasion factors are identified. Lymph node metastases are observed in two nodes at station 2. Two hypodense masses are observed in the right lobe of the liver, raising suspicion of liver metastases.",
        "T": "T3",
        "CH": "CH0",
        "DU": "DU0",
        "S": "S1",
        "RP": "RP1",
        "PV": "PV1",
        "A": "A0",
        "PL": "PL0",
        "OO": "OO0",
        "N": "N0",
        "M": "M1",
        "Resectability": "UR"
    },
    {
        "Case": 92,
        "Findings": "An infiltrative pancreatic cancer measuring 48 mm is observed in the tail of the pancreas. Serosal invasion and retropancreatic tissue invasion are noted. There is contact of more than 180° with the splenic artery, suggesting invasion. The tumor is in contact with the stomach, with an indistinct boundary, indicating invasion. No other local invasion factors are identified. No lymph node metastases are present. A contrast-enhancing mass with surrounding edema is observed in the left centrum semiovale, raising suspicion of brain metastasis.",
        "T": "T3",
        "CH": "CH0",
        "DU": "DU0",
        "S": "S1",
        "RP": "RP1",
        "PV": "PV0",
        "A": "A1",
        "PL": "PL0",
        "OO": "OO1",
        "N": "N0",
        "M": "M1",
        "Resectability": "UR"
    },
    {
        "Case": 93,
        "Findings": "A nodular pancreatic cancer measuring 18 mm is observed in the body of the pancreas. No local invasion factors are identified. There are no findings suggestive of lymph node metastasis. No other metastases are observed.",
        "T": "T1c",
        "CH": "CH0",
        "DU": "DU0",
        "S": "S0",
        "RP": "RP0",
        "PV": "PV0",
        "A": "A0",
        "PL": "PL0",
        "OO": "OO0",
        "N": "N0",
        "M": "M0",
        "Resectability": "R"
    },
    {
        "Case": 94,
        "Findings": "An infiltrative pancreatic cancer measuring 53 mm is observed in the body of the pancreas. Serosal invasion and retropancreatic tissue invasion are noted. There is contact of more than 180° with both the splenic vein and splenic artery, suggesting invasion. Extrapancreatic nerve plexus invasion is observed. No other local invasion factors are identified. Lymph node metastasis is observed in one node at station 8p. No other evident metastases are observed.",
        "T": "T3",
        "CH": "CH0",
        "DU": "DU0",
        "S": "S1",
        "RP": "RP1",
        "PV": "PV1",
        "A": "A1",
        "PL": "PL1",
        "OO": "OO0",
        "N": "N1a",
        "M": "M0",
        "Resectability": "R"
    },
    {
        "Case": 95,
        "Findings": "A pancreatic carcinoma in situ with an overall diameter of 8 mm is observed in the body of the pancreas. No local invasion factors are identified. There are no findings suggestive of lymph node metastasis. No other metastases are observed.",
        "T": "Tis",
        "CH": "CH0",
        "DU": "DU0",
        "S": "S0",
        "RP": "RP0",
        "PV": "PV0",
        "A": "A0",
        "PL": "PL0",
        "OO": "OO0",
        "N": "N0",
        "M": "M0",
        "Resectability": "R"
    },
    {
        "Case": 96,
        "Findings": "An infiltrative pancreatic cancer measuring 52 mm is observed in the head of the pancreas. Serosal invasion and retropancreatic tissue invasion are noted. There is contact of more than 180° with both the portal vein and the superior mesenteric vein, along with vascular stenosis, suggesting invasion. No invasion beyond the inferior border of the duodenum is observed. No other local invasion factors are identified. No lymph node metastases are present. No other metastases are observed.",
        "T": "T3",
        "CH": "CH0",
        "DU": "DU0",
        "S": "S1",
        "RP": "RP1",
        "PV": "PV1",
        "A": "A0",
        "PL": "PL0",
        "OO": "OO0",
        "N": "N0",
        "M": "M0",
        "Resectability": "BR"
    },
    {
        "Case": 97,
        "Findings": "An infiltrative pancreatic cancer measuring 42 mm is observed in the tail of the pancreas. Serosal invasion and retropancreatic tissue invasion are noted. There is contact of more than 180° with the superior mesenteric vein, suggesting invasion, and the tumor extends beyond the inferior border of the duodenum. The tumor is in contact with the aorta, with an indistinct boundary, indicating invasion. No other local invasion factors are identified. Lymph node metastases are observed in two nodes at station 8a. No other metastases are observed.",
        "T": "T3",
        "CH": "CH0",
        "DU": "DU0",
        "S": "S1",
        "RP": "RP1",
        "PV": "PV1",
        "A": "A0",
        "PL": "PL0",
        "OO": "OO1",
        "N": "N1a",
        "M": "M0",
        "Resectability": "UR"
    },
    {
        "Case": 98,
        "Findings": "An infiltrative pancreatic cancer measuring 41 mm is observed in the tail of the pancreas. Serosal invasion and retropancreatic tissue invasion are noted. Stenosis of the splenic artery is observed, suggesting invasion. Invasion into the left adrenal gland is also noted. No other local invasion factors are identified. Lymph node metastases are observed in three nodes at station 16b. No other metastases are observed.",
        "T": "T3",
        "CH": "CH0",
        "DU": "DU0",
        "S": "S1",
        "RP": "RP1",
        "PV": "PV0",
        "A": "A1",
        "PL": "PL0",
        "OO": "OO1",
        "N": "N0",
        "M": "M1",
        "Resectability": "UR"
    },
    {
        "Case": 99,
        "Findings": "An infiltrative pancreatic cancer measuring 57 mm is observed in the tail of the pancreas. Serosal invasion and retropancreatic tissue invasion are noted. There is contact of more than 180° with the superior mesenteric vein, suggesting invasion. No invasion beyond the inferior border of the duodenum is observed. Prominent soft tissue shadows around the vessels raise suspicion of extrapancreatic nerve plexus invasion. No other local invasion factors are identified. Lymph node metastases are observed in three nodes at station 14t and one node at station 18. Multiple liver metastases are observed.",
        "T": "T3",
        "CH": "CH0",
        "DU": "DU0",
        "S": "S1",
        "RP": "RP1",
        "PV": "PV1",
        "A": "A0",
        "PL": "PL1",
        "OO": "OO0",
        "N": "N1a",
        "M": "M1",
        "Resectability": "UR"
    },
    {
        "Case": 100,
        "Findings": "An infiltrative pancreatic cancer measuring 59 mm is observed in the body of the pancreas. Serosal invasion and retropancreatic tissue invasion are noted. There is contact of more than 180° with both the superior mesenteric vein and the splenic vein, suggesting invasion. No invasion beyond the inferior border of the duodenum is observed. No other local invasion factors are identified. There are no findings suggestive of lymph node metastasis. No other metastases are observed.",
        "T": "T3",
        "CH": "CH0",
        "DU": "DU0",
        "S": "S1",
        "RP": "RP1",
        "PV": "PV1",
        "A": "A0",
        "PL": "PL0",
        "OO": "OO0",
        "N": "N0",
        "M": "M0",
        "Resectability": "BR"
    }
]
