# Supplementary material for: Enhancing pancreatic cancer staging with large language models: the role of retrieval-augmented generation
Source: Radiol Phys Technol. 2026 Mar 5;19(2):593–603. doi: 10.1007/s12194-026-01026-0 (PMC13253659; doi:10.1007/s12194-026-01026-0)
Supplement: Supplementary file 2 — Supplementary Material 2 [file 12194_2026_1026_MOESM2_ESM.zip]

Archive with 817 entries (809 files):
- Supplementary_file_2/
- __MACOSX/._Supplementary_file_2
- Supplementary_file_2/NotebookLM_with_REK/
- Supplementary_file_2/.DS_Store
- __MACOSX/Supplementary_file_2/._.DS_Store
- Supplementary_file_2/Gemini_without_REK/
- Supplementary_file_2/Gemini_with_REK/
- Supplementary_file_2/NotebookLM_with_REK/.DS_Store
- __MACOSX/Supplementary_file_2/NotebookLM_with_REK/._.DS_Store
- Supplementary_file_2/NotebookLM_with_REK/Retrieved_excerpts/
- Supplementary_file_2/NotebookLM_with_REK/Answers_by_LLM/
- Supplementary_file_2/Gemini_without_REK/.DS_Store
- __MACOSX/Supplementary_file_2/Gemini_without_REK/._.DS_Store
- Supplementary_file_2/Gemini_without_REK/Answers_by_LLM/
- Supplementary_file_2/Gemini_with_REK/.DS_Store
- __MACOSX/Supplementary_file_2/Gemini_with_REK/._.DS_Store
- Supplementary_file_2/Gemini_with_REK/Answers_by_LLM/
- Supplementary_file_2/NotebookLM_with_REK/Retrieved_excerpts/Case23_reference.txt
- __MACOSX/Supplementary_file_2/NotebookLM_with_REK/Retrieved_excerpts/._Case23_reference.txt
- Supplementary_file_2/NotebookLM_with_REK/Retrieved_excerpts/Case34_reference.txt
- __MACOSX/Supplementary_file_2/NotebookLM_with_REK/Retrieved_excerpts/._Case34_reference.txt
- Supplementary_file_2/NotebookLM_with_REK/Retrieved_excerpts/Case89_reference.txt
- __MACOSX/Supplementary_file_2/NotebookLM_with_REK/Retrieved_excerpts/._Case89_reference.txt
- Supplementary_file_2/NotebookLM_with_REK/Retrieved_excerpts/Case30_reference.txt
- __MACOSX/Supplementary_file_2/NotebookLM_with_REK/Retrieved_excerpts/._Case30_reference.txt
- Supplementary_file_2/NotebookLM_with_REK/Retrieved_excerpts/Case27_reference.txt
- __MACOSX/Supplementary_file_2/NotebookLM_with_REK/Retrieved_excerpts/._Case27_reference.txt
- Supplementary_file_2/NotebookLM_with_REK/Retrieved_excerpts/Case44_reference.txt
- __MACOSX/Supplementary_file_2/NotebookLM_with_REK/Retrieved_excerpts/._Case44_reference.txt
- Supplementary_file_2/NotebookLM_with_REK/Retrieved_excerpts/Case53_reference.txt
- __MACOSX/Supplementary_file_2/NotebookLM_with_REK/Retrieved_excerpts/._Case53_reference.txt
- Supplementary_file_2/NotebookLM_with_REK/Retrieved_excerpts/Case57_reference.txt
- __MACOSX/Supplementary_file_2/NotebookLM_with_REK/Retrieved_excerpts/._Case57_reference.txt
- Supplementary_file_2/NotebookLM_with_REK/Retrieved_excerpts/Case40_reference.txt
- __MACOSX/Supplementary_file_2/NotebookLM_with_REK/Retrieved_excerpts/._Case40_reference.txt
- Supplementary_file_2/NotebookLM_with_REK/Retrieved_excerpts/Case79_reference.txt
- __MACOSX/Supplementary_file_2/NotebookLM_with_REK/Retrieved_excerpts/._Case79_reference.txt
- Supplementary_file_2/NotebookLM_with_REK/Retrieved_excerpts/Case50_reference.txt
- __MACOSX/Supplementary_file_2/NotebookLM_with_REK/Retrieved_excerpts/._Case50_reference.txt
- Supplementary_file_2/NotebookLM_with_REK/Retrieved_excerpts/Case47_reference.txt
- __MACOSX/Supplementary_file_2/NotebookLM_with_REK/Retrieved_excerpts/._Case47_reference.txt
- Supplementary_file_2/NotebookLM_with_REK/Retrieved_excerpts/Case69_reference.txt
- __MACOSX/Supplementary_file_2/NotebookLM_with_REK/Retrieved_excerpts/._Case69_reference.txt
- Supplementary_file_2/NotebookLM_with_REK/Retrieved_excerpts/Case43_reference.txt
- __MACOSX/Supplementary_file_2/NotebookLM_with_REK/Retrieved_excerpts/._Case43_reference.txt
- Supplementary_file_2/NotebookLM_with_REK/Retrieved_excerpts/Case54_reference.txt
- __MACOSX/Supplementary_file_2/NotebookLM_with_REK/Retrieved_excerpts/._Case54_reference.txt
- Supplementary_file_2/NotebookLM_with_REK/Retrieved_excerpts/Case37_reference.txt
- __MACOSX/Supplementary_file_2/NotebookLM_with_REK/Retrieved_excerpts/._Case37_reference.txt
- Supplementary_file_2/NotebookLM_with_REK/Retrieved_excerpts/Case9_reference.txt
- __MACOSX/Supplementary_file_2/NotebookLM_with_REK/Retrieved_excerpts/._Case9_reference.txt
- Supplementary_file_2/NotebookLM_with_REK/Retrieved_excerpts/Case20_reference.txt
- __MACOSX/Supplementary_file_2/NotebookLM_with_REK/Retrieved_excerpts/._Case20_reference.txt
- Supplementary_file_2/NotebookLM_with_REK/Retrieved_excerpts/Case19_reference.txt
- __MACOSX/Supplementary_file_2/NotebookLM_with_REK/Retrieved_excerpts/._Case19_reference.txt
- Supplementary_file_2/NotebookLM_with_REK/Retrieved_excerpts/Case99_reference.txt
- __MACOSX/Supplementary_file_2/NotebookLM_with_REK/Retrieved_excerpts/._Case99_reference.txt
- Supplementary_file_2/NotebookLM_with_REK/Retrieved_excerpts/Case24_reference.txt
- __MACOSX/Supplementary_file_2/NotebookLM_with_REK/Retrieved_excerpts/._Case24_reference.txt
- Supplementary_file_2/NotebookLM_with_REK/Retrieved_excerpts/Case33_reference.txt
- __MACOSX/Supplementary_file_2/NotebookLM_with_REK/Retrieved_excerpts/._Case33_reference.txt
- Supplementary_file_2/NotebookLM_with_REK/Retrieved_excerpts/Case84_reference.txt
- __MACOSX/Supplementary_file_2/NotebookLM_with_REK/Retrieved_excerpts/._Case84_reference.txt
- Supplementary_file_2/NotebookLM_with_REK/Retrieved_excerpts/Case39_reference.txt
- __MACOSX/Supplementary_file_2/NotebookLM_with_REK/Retrieved_excerpts/._Case39_reference.txt
- Supplementary_file_2/NotebookLM_with_REK/Retrieved_excerpts/Case7_reference.txt
- __MACOSX/Supplementary_file_2/NotebookLM_with_REK/Retrieved_excerpts/._Case7_reference.txt
- Supplementary_file_2/NotebookLM_with_REK/Retrieved_excerpts/Case93_reference.txt
- __MACOSX/Supplementary_file_2/NotebookLM_with_REK/Retrieved_excerpts/._Case93_reference.txt
- Supplementary_file_2/NotebookLM_with_REK/Retrieved_excerpts/Case17_reference.txt
- __MACOSX/Supplementary_file_2/NotebookLM_with_REK/Retrieved_excerpts/._Case17_reference.txt
- Supplementary_file_2/NotebookLM_with_REK/Retrieved_excerpts/Case97_reference.txt
- __MACOSX/Supplementary_file_2/NotebookLM_with_REK/Retrieved_excerpts/._Case97_reference.txt
- Supplementary_file_2/NotebookLM_with_REK/Retrieved_excerpts/Case3_reference.txt
- __MACOSX/Supplementary_file_2/NotebookLM_with_REK/Retrieved_excerpts/._Case3_reference.txt
- Supplementary_file_2/NotebookLM_with_REK/Retrieved_excerpts/Case80_reference.txt
- __MACOSX/Supplementary_file_2/NotebookLM_with_REK/Retrieved_excerpts/._Case80_reference.txt
- Supplementary_file_2/NotebookLM_with_REK/Retrieved_excerpts/Case13_reference.txt
- __MACOSX/Supplementary_file_2/NotebookLM_with_REK/Retrieved_excerpts/._Case13_reference.txt
- Supplementary_file_2/NotebookLM_with_REK/Retrieved_excerpts/Case49_reference.txt
- __MACOSX/Supplementary_file_2/NotebookLM_with_REK/Retrieved_excerpts/._Case49_reference.txt
- Supplementary_file_2/NotebookLM_with_REK/Retrieved_excerpts/Case67_reference.txt
- __MACOSX/Supplementary_file_2/NotebookLM_with_REK/Retrieved_excerpts/._Case67_reference.txt
- Supplementary_file_2/NotebookLM_with_REK/Retrieved_excerpts/Case70_reference.txt
- __MACOSX/Supplementary_file_2/NotebookLM_with_REK/Retrieved_excerpts/._Case70_reference.txt
- Supplementary_file_2/NotebookLM_with_REK/Retrieved_excerpts/Case100_reference.txt
- __MACOSX/Supplementary_file_2/NotebookLM_with_REK/Retrieved_excerpts/._Case100_reference.txt
- Supplementary_file_2/NotebookLM_with_REK/Retrieved_excerpts/Case74_reference.txt
- __MACOSX/Supplementary_file_2/NotebookLM_with_REK/Retrieved_excerpts/._Case74_reference.txt
- Supplementary_file_2/NotebookLM_with_REK/Retrieved_excerpts/Case63_reference.txt
- __MACOSX/Supplementary_file_2/NotebookLM_with_REK/Retrieved_excerpts/._Case63_reference.txt
- Supplementary_file_2/NotebookLM_with_REK/Retrieved_excerpts/Case73_reference.txt
- __MACOSX/Supplementary_file_2/NotebookLM_with_REK/Retrieved_excerpts/._Case73_reference.txt
- Supplementary_file_2/NotebookLM_with_REK/Retrieved_excerpts/Case64_reference.txt
- __MACOSX/Supplementary_file_2/NotebookLM_with_REK/Retrieved_excerpts/._Case64_reference.txt
- Supplementary_file_2/NotebookLM_with_REK/Retrieved_excerpts/Case59_reference.txt
- __MACOSX/Supplementary_file_2/NotebookLM_with_REK/Retrieved_excerpts/._Case59_reference.txt
- Supplementary_file_2/NotebookLM_with_REK/Retrieved_excerpts/Case60_reference.txt
- __MACOSX/Supplementary_file_2/NotebookLM_with_REK/Retrieved_excerpts/._Case60_reference.txt
- Supplementary_file_2/NotebookLM_with_REK/Retrieved_excerpts/Case77_reference.txt
- __MACOSX/Supplementary_file_2/NotebookLM_with_REK/Retrieved_excerpts/._Case77_reference.txt
- Supplementary_file_2/NotebookLM_with_REK/Retrieved_excerpts/Case90_reference.txt
- __MACOSX/Supplementary_file_2/NotebookLM_with_REK/Retrieved_excerpts/._Case90_reference.txt
- Supplementary_file_2/NotebookLM_with_REK/Retrieved_excerpts/Case4_reference.txt
- __MACOSX/Supplementary_file_2/NotebookLM_with_REK/Retrieved_excerpts/._Case4_reference.txt
- Supplementary_file_2/NotebookLM_with_REK/Retrieved_excerpts/Case87_reference.txt
- __MACOSX/Supplementary_file_2/NotebookLM_with_REK/Retrieved_excerpts/._Case87_reference.txt
- Supplementary_file_2/NotebookLM_with_REK/Retrieved_excerpts/Case14_reference.txt
- __MACOSX/Supplementary_file_2/NotebookLM_with_REK/Retrieved_excerpts/._Case14_reference.txt
- Supplementary_file_2/NotebookLM_with_REK/Retrieved_excerpts/Case83_reference.txt
- __MACOSX/Supplementary_file_2/NotebookLM_with_REK/Retrieved_excerpts/._Case83_reference.txt
- Supplementary_file_2/NotebookLM_with_REK/Retrieved_excerpts/Case29_reference.txt
- __MACOSX/Supplementary_file_2/NotebookLM_with_REK/Retrieved_excerpts/._Case29_reference.txt
- Supplementary_file_2/NotebookLM_with_REK/Retrieved_excerpts/Case94_reference.txt
- __MACOSX/Supplementary_file_2/NotebookLM_with_REK/Retrieved_excerpts/._Case94_reference.txt
- Supplementary_file_2/NotebookLM_with_REK/Retrieved_excerpts/Case10_reference.txt
- __MACOSX/Supplementary_file_2/NotebookLM_with_REK/Retrieved_excerpts/._Case10_reference.txt
- Supplementary_file_2/NotebookLM_with_REK/Retrieved_excerpts/Case76_reference.txt
- __MACOSX/Supplementary_file_2/NotebookLM_with_REK/Retrieved_excerpts/._Case76_reference.txt
- Supplementary_file_2/NotebookLM_with_REK/Retrieved_excerpts/Case61_reference.txt
- __MACOSX/Supplementary_file_2/NotebookLM_with_REK/Retrieved_excerpts/._Case61_reference.txt
- Supplementary_file_2/NotebookLM_with_REK/Retrieved_excerpts/Case58_reference.txt
- __MACOSX/Supplementary_file_2/NotebookLM_with_REK/Retrieved_excerpts/._Case58_reference.txt
- Supplementary_file_2/NotebookLM_with_REK/Retrieved_excerpts/Case65_reference.txt
- __MACOSX/Supplementary_file_2/NotebookLM_with_REK/Retrieved_excerpts/._Case65_reference.txt
- Supplementary_file_2/NotebookLM_with_REK/Retrieved_excerpts/Case72_reference.txt
- __MACOSX/Supplementary_file_2/NotebookLM_with_REK/Retrieved_excerpts/._Case72_reference.txt
- Supplementary_file_2/NotebookLM_with_REK/Retrieved_excerpts/Case11_reference.txt
- __MACOSX/Supplementary_file_2/NotebookLM_with_REK/Retrieved_excerpts/._Case11_reference.txt
- Supplementary_file_2/NotebookLM_with_REK/Retrieved_excerpts/Case95_reference.txt
- __MACOSX/Supplementary_file_2/NotebookLM_with_REK/Retrieved_excerpts/._Case95_reference.txt
- Supplementary_file_2/NotebookLM_with_REK/Retrieved_excerpts/Case28_reference.txt
- __MACOSX/Supplementary_file_2/NotebookLM_with_REK/Retrieved_excerpts/._Case28_reference.txt
- Supplementary_file_2/NotebookLM_with_REK/Retrieved_excerpts/Case82_reference.txt
- __MACOSX/Supplementary_file_2/NotebookLM_with_REK/Retrieved_excerpts/._Case82_reference.txt
- Supplementary_file_2/NotebookLM_with_REK/Retrieved_excerpts/Case1_reference.txt
- __MACOSX/Supplementary_file_2/NotebookLM_with_REK/Retrieved_excerpts/._Case1_reference.txt
- Supplementary_file_2/NotebookLM_with_REK/Retrieved_excerpts/Case15_reference.txt
- __MACOSX/Supplementary_file_2/NotebookLM_with_REK/Retrieved_excerpts/._Case15_reference.txt
- Supplementary_file_2/NotebookLM_with_REK/Retrieved_excerpts/Case5_reference.txt
- __MACOSX/Supplementary_file_2/NotebookLM_with_REK/Retrieved_excerpts/._Case5_reference.txt
- Supplementary_file_2/NotebookLM_with_REK/Retrieved_excerpts/Case86_reference.txt
- __MACOSX/Supplementary_file_2/NotebookLM_with_REK/Retrieved_excerpts/._Case86_reference.txt
- Supplementary_file_2/NotebookLM_with_REK/Retrieved_excerpts/Case91_reference.txt
- __MACOSX/Supplementary_file_2/NotebookLM_with_REK/Retrieved_excerpts/._Case91_reference.txt
- Supplementary_file_2/NotebookLM_with_REK/Retrieved_excerpts/Case12_reference.txt
- __MACOSX/Supplementary_file_2/NotebookLM_with_REK/Retrieved_excerpts/._Case12_reference.txt
- Supplementary_file_2/NotebookLM_with_REK/Retrieved_excerpts/Case2_reference.txt
- __MACOSX/Supplementary_file_2/NotebookLM_with_REK/Retrieved_excerpts/._Case2_reference.txt
- Supplementary_file_2/NotebookLM_with_REK/Retrieved_excerpts/Case81_reference.txt
- __MACOSX/Supplementary_file_2/NotebookLM_with_REK/Retrieved_excerpts/._Case81_reference.txt
- Supplementary_file_2/NotebookLM_with_REK/Retrieved_excerpts/Case96_reference.txt
- __MACOSX/Supplementary_file_2/NotebookLM_with_REK/Retrieved_excerpts/._Case96_reference.txt
- Supplementary_file_2/NotebookLM_with_REK/Retrieved_excerpts/Case16_reference.txt
- __MACOSX/Supplementary_file_2/NotebookLM_with_REK/Retrieved_excerpts/._Case16_reference.txt
- Supplementary_file_2/NotebookLM_with_REK/Retrieved_excerpts/Case92_reference.txt
- __MACOSX/Supplementary_file_2/NotebookLM_with_REK/Retrieved_excerpts/._Case92_reference.txt
- Supplementary_file_2/NotebookLM_with_REK/Retrieved_excerpts/Case38_reference.txt
- __MACOSX/Supplementary_file_2/NotebookLM_with_REK/Retrieved_excerpts/._Case38_reference.txt
- Supplementary_file_2/NotebookLM_with_REK/Retrieved_excerpts/Case85_reference.txt
- __MACOSX/Supplementary_file_2/NotebookLM_with_REK/Retrieved_excerpts/._Case85_reference.txt
- Supplementary_file_2/NotebookLM_with_REK/Retrieved_excerpts/Case6_reference.txt
- __MACOSX/Supplementary_file_2/NotebookLM_with_REK/Retrieved_excerpts/._Case6_reference.txt
- Supplementary_file_2/NotebookLM_with_REK/Retrieved_excerpts/Case62_reference.txt
- __MACOSX/Supplementary_file_2/NotebookLM_with_REK/Retrieved_excerpts/._Case62_reference.txt
- Supplementary_file_2/NotebookLM_with_REK/Retrieved_excerpts/Case75_reference.txt
- __MACOSX/Supplementary_file_2/NotebookLM_with_REK/Retrieved_excerpts/._Case75_reference.txt
- Supplementary_file_2/NotebookLM_with_REK/Retrieved_excerpts/Case71_reference.txt
- __MACOSX/Supplementary_file_2/NotebookLM_with_REK/Retrieved_excerpts/._Case71_reference.txt
- Supplementary_file_2/NotebookLM_with_REK/Retrieved_excerpts/Case66_reference.txt
- __MACOSX/Supplementary_file_2/NotebookLM_with_REK/Retrieved_excerpts/._Case66_reference.txt
- Supplementary_file_2/NotebookLM_with_REK/Retrieved_excerpts/Case48_reference.txt
- __MACOSX/Supplementary_file_2/NotebookLM_with_REK/Retrieved_excerpts/._Case48_reference.txt
- Supplementary_file_2/NotebookLM_with_REK/Retrieved_excerpts/Case55_reference.txt
- __MACOSX/Supplementary_file_2/NotebookLM_with_REK/Retrieved_excerpts/._Case55_reference.txt
- Supplementary_file_2/NotebookLM_with_REK/Retrieved_excerpts/Case42_reference.txt
- __MACOSX/Supplementary_file_2/NotebookLM_with_REK/Retrieved_excerpts/._Case42_reference.txt
- Supplementary_file_2/NotebookLM_with_REK/Retrieved_excerpts/Case68_reference.txt
- __MACOSX/Supplementary_file_2/NotebookLM_with_REK/Retrieved_excerpts/._Case68_reference.txt
- Supplementary_file_2/NotebookLM_with_REK/Retrieved_excerpts/Case46_reference.txt
- __MACOSX/Supplementary_file_2/NotebookLM_with_REK/Retrieved_excerpts/._Case46_reference.txt
- Supplementary_file_2/NotebookLM_with_REK/Retrieved_excerpts/Case51_reference.txt
- __MACOSX/Supplementary_file_2/NotebookLM_with_REK/Retrieved_excerpts/._Case51_reference.txt
- Supplementary_file_2/NotebookLM_with_REK/Retrieved_excerpts/Case32_reference.txt
- __MACOSX/Supplementary_file_2/NotebookLM_with_REK/Retrieved_excerpts/._Case32_reference.txt
- Supplementary_file_2/NotebookLM_with_REK/Retrieved_excerpts/Case25_reference.txt
- __MACOSX/Supplementary_file_2/NotebookLM_with_REK/Retrieved_excerpts/._Case25_reference.txt
- Supplementary_file_2/NotebookLM_with_REK/Retrieved_excerpts/Case98_reference.txt
- __MACOSX/Supplementary_file_2/NotebookLM_with_REK/Retrieved_excerpts/._Case98_reference.txt
- Supplementary_file_2/NotebookLM_with_REK/Retrieved_excerpts/Case18_reference.txt
- __MACOSX/Supplementary_file_2/NotebookLM_with_REK/Retrieved_excerpts/._Case18_reference.txt
- Supplementary_file_2/NotebookLM_with_REK/Retrieved_excerpts/Case21_reference.txt
- __MACOSX/Supplementary_file_2/NotebookLM_with_REK/Retrieved_excerpts/._Case21_reference.txt
- Supplementary_file_2/NotebookLM_with_REK/Retrieved_excerpts/Case36_reference.txt
- __MACOSX/Supplementary_file_2/NotebookLM_with_REK/Retrieved_excerpts/._Case36_reference.txt
- Supplementary_file_2/NotebookLM_with_REK/Retrieved_excerpts/Case8_reference.txt
- __MACOSX/Supplementary_file_2/NotebookLM_with_REK/Retrieved_excerpts/._Case8_reference.txt
- Supplementary_file_2/NotebookLM_with_REK/Retrieved_excerpts/Case26_reference.txt
- __MACOSX/Supplementary_file_2/NotebookLM_with_REK/Retrieved_excerpts/._Case26_reference.txt
- Supplementary_file_2/NotebookLM_with_REK/Retrieved_excerpts/Case31_reference.txt
- __MACOSX/Supplementary_file_2/NotebookLM_with_REK/Retrieved_excerpts/._Case31_reference.txt
- Supplementary_file_2/NotebookLM_with_REK/Retrieved_excerpts/Case88_reference.txt
- __MACOSX/Supplementary_file_2/NotebookLM_with_REK/Retrieved_excerpts/._Case88_reference.txt
- Supplementary_file_2/NotebookLM_with_REK/Retrieved_excerpts/Case35_reference.txt
- __MACOSX/Supplementary_file_2/NotebookLM_with_REK/Retrieved_excerpts/._Case35_reference.txt
- Supplementary_file_2/NotebookLM_with_REK/Retrieved_excerpts/Case22_reference.txt
- __MACOSX/Supplementary_file_2/NotebookLM_with_REK/Retrieved_excerpts/._Case22_reference.txt
- Supplementary_file_2/NotebookLM_with_REK/Retrieved_excerpts/Case78_reference.txt
- __MACOSX/Supplementary_file_2/NotebookLM_with_REK/Retrieved_excerpts/._Case78_reference.txt
- Supplementary_file_2/NotebookLM_with_REK/Retrieved_excerpts/Case41_reference.txt
- __MACOSX/Supplementary_file_2/NotebookLM_with_REK/Retrieved_excerpts/._Case41_reference.txt
- Supplementary_file_2/NotebookLM_with_REK/Retrieved_excerpts/Case56_reference.txt
- __MACOSX/Supplementary_file_2/NotebookLM_with_REK/Retrieved_excerpts/._Case56_reference.txt
- Supplementary_file_2/NotebookLM_with_REK/Retrieved_excerpts/Case52_reference.txt
- __MACOSX/Supplementary_file_2/NotebookLM_with_REK/Retrieved_excerpts/._Case52_reference.txt
- Supplementary_file_2/NotebookLM_with_REK/Retrieved_excerpts/Case45_reference.txt
- __MACOSX/Supplementary_file_2/NotebookLM_with_REK/Retrieved_excerpts/._Case45_reference.txt
- Supplementary_file_2/NotebookLM_with_REK/Answers_by_LLM/Case4_answer.txt
- __MACOSX/Supplementary_file_2/NotebookLM_with_REK/Answers_by_LLM/._Case4_answer.txt
- Supplementary_file_2/NotebookLM_with_REK/Answers_by_LLM/Case84_answer.txt
- __MACOSX/Supplementary_file_2/NotebookLM_with_REK/Answers_by_LLM/._Case84_answer.txt
- Supplementary_file_2/NotebookLM_with_REK/Answers_by_LLM/Case19_answer.txt
- __MACOSX/Supplementary_file_2/NotebookLM_with_REK/Answers_by_LLM/._Case19_answer.txt
- Supplementary_file_2/NotebookLM_with_REK/Answers_by_LLM/Case98_answer.txt
- __MACOSX/Supplementary_file_2/NotebookLM_with_REK/Answers_by_LLM/._Case98_answer.txt
- Supplementary_file_2/NotebookLM_with_REK/Answers_by_LLM/Case50_answer.txt
- __MACOSX/Supplementary_file_2/NotebookLM_with_REK/Answers_by_LLM/._Case50_answer.txt
- Supplementary_file_2/NotebookLM_with_REK/Answers_by_LLM/Case67_answer.txt
- __MACOSX/Supplementary_file_2/NotebookLM_with_REK/Answers_by_LLM/._Case67_answer.txt
- Supplementary_file_2/NotebookLM_with_REK/Answers_by_LLM/Case32_answer.txt
- __MACOSX/Supplementary_file_2/NotebookLM_with_REK/Answers_by_LLM/._Case32_answer.txt
- Supplementary_file_2/NotebookLM_with_REK/Answers_by_LLM/Case14_answer.txt
- __MACOSX/Supplementary_file_2/NotebookLM_with_REK/Answers_by_LLM/._Case14_answer.txt
- Supplementary_file_2/NotebookLM_with_REK/Answers_by_LLM/Case23_answer.txt
- __MACOSX/Supplementary_file_2/NotebookLM_with_REK/Answers_by_LLM/._Case23_answer.txt
- Supplementary_file_2/NotebookLM_with_REK/Answers_by_LLM/Case76_answer.txt
- __MACOSX/Supplementary_file_2/NotebookLM_with_REK/Answers_by_LLM/._Case76_answer.txt
- Supplementary_file_2/NotebookLM_with_REK/Answers_by_LLM/Case41_answer.txt
- __MACOSX/Supplementary_file_2/NotebookLM_with_REK/Answers_by_LLM/._Case41_answer.txt
- Supplementary_file_2/NotebookLM_with_REK/Answers_by_LLM/Case89_answer.txt
- __MACOSX/Supplementary_file_2/NotebookLM_with_REK/Answers_by_LLM/._Case89_answer.txt
- Supplementary_file_2/NotebookLM_with_REK/Answers_by_LLM/Case9_answer.txt
- __MACOSX/Supplementary_file_2/NotebookLM_with_REK/Answers_by_LLM/._Case9_answer.txt
- Supplementary_file_2/NotebookLM_with_REK/Answers_by_LLM/Case95_answer.txt
- __MACOSX/Supplementary_file_2/NotebookLM_with_REK/Answers_by_LLM/._Case95_answer.txt
- Supplementary_file_2/NotebookLM_with_REK/Answers_by_LLM/Case26_answer.txt
- __MACOSX/Supplementary_file_2/NotebookLM_with_REK/Answers_by_LLM/._Case26_answer.txt
- Supplementary_file_2/NotebookLM_with_REK/Answers_by_LLM/Case11_answer.txt
- __MACOSX/Supplementary_file_2/NotebookLM_with_REK/Answers_by_LLM/._Case11_answer.txt
- Supplementary_file_2/NotebookLM_with_REK/Answers_by_LLM/Case44_answer.txt
- __MACOSX/Supplementary_file_2/NotebookLM_with_REK/Answers_by_LLM/._Case44_answer.txt
- Supplementary_file_2/NotebookLM_with_REK/Answers_by_LLM/Case73_answer.txt
- __MACOSX/Supplementary_file_2/NotebookLM_with_REK/Answers_by_LLM/._Case73_answer.txt
- Supplementary_file_2/NotebookLM_with_REK/Answers_by_LLM/Case90_answer.txt
- __MACOSX/Supplementary_file_2/NotebookLM_with_REK/Answers_by_LLM/._Case90_answer.txt
- Supplementary_file_2/NotebookLM_with_REK/Answers_by_LLM/Case58_answer.txt
- __MACOSX/Supplementary_file_2/NotebookLM_with_REK/Answers_by_LLM/._Case58_answer.txt
- Supplementary_file_2/NotebookLM_with_REK/Answers_by_LLM/Case49_answer.txt
- __MACOSX/Supplementary_file_2/NotebookLM_with_REK/Answers_by_LLM/._Case49_answer.txt
- Supplementary_file_2/NotebookLM_with_REK/Answers_by_LLM/Case1_answer.txt
- __MACOSX/Supplementary_file_2/NotebookLM_with_REK/Answers_by_LLM/._Case1_answer.txt
- Supplementary_file_2/NotebookLM_with_REK/Answers_by_LLM/Case81_answer.txt
- __MACOSX/Supplementary_file_2/NotebookLM_with_REK/Answers_by_LLM/._Case81_answer.txt
- Supplementary_file_2/NotebookLM_with_REK/Answers_by_LLM/Case62_answer.txt
- __MACOSX/Supplementary_file_2/NotebookLM_with_REK/Answers_by_LLM/._Case62_answer.txt
- Supplementary_file_2/NotebookLM_with_REK/Answers_by_LLM/Case55_answer.txt
- __MACOSX/Supplementary_file_2/NotebookLM_with_REK/Answers_by_LLM/._Case55_answer.txt
- Supplementary_file_2/NotebookLM_with_REK/Answers_by_LLM/Case37_answer.txt
- __MACOSX/Supplementary_file_2/NotebookLM_with_REK/Answers_by_LLM/._Case37_answer.txt
- Supplementary_file_2/NotebookLM_with_REK/Answers_by_LLM/Case65_answer.txt
- __MACOSX/Supplementary_file_2/NotebookLM_with_REK/Answers_by_LLM/._Case65_answer.txt
- Supplementary_file_2/NotebookLM_with_REK/Answers_by_LLM/Case52_answer.txt
- __MACOSX/Supplementary_file_2/NotebookLM_with_REK/Answers_by_LLM/._Case52_answer.txt
- Supplementary_file_2/NotebookLM_with_REK/Answers_by_LLM/Case30_answer.txt
- __MACOSX/Supplementary_file_2/NotebookLM_with_REK/Answers_by_LLM/._Case30_answer.txt
- Supplementary_file_2/NotebookLM_with_REK/Answers_by_LLM/Case6_answer.txt
- __MACOSX/Supplementary_file_2/NotebookLM_with_REK/Answers_by_LLM/._Case6_answer.txt
- Supplementary_file_2/NotebookLM_with_REK/Answers_by_LLM/Case86_answer.txt
- __MACOSX/Supplementary_file_2/NotebookLM_with_REK/Answers_by_LLM/._Case86_answer.txt
- Supplementary_file_2/NotebookLM_with_REK/Answers_by_LLM/Case79_answer.txt
- __MACOSX/Supplementary_file_2/NotebookLM_with_REK/Answers_by_LLM/._Case79_answer.txt
- Supplementary_file_2/NotebookLM_with_REK/Answers_by_LLM/Case68_answer.txt
- __MACOSX/Supplementary_file_2/NotebookLM_with_REK/Answers_by_LLM/._Case68_answer.txt
- Supplementary_file_2/NotebookLM_with_REK/Answers_by_LLM/Case97_answer.txt
- __MACOSX/Supplementary_file_2/NotebookLM_with_REK/Answers_by_LLM/._Case97_answer.txt
- Supplementary_file_2/NotebookLM_with_REK/Answers_by_LLM/Case21_answer.txt
- __MACOSX/Supplementary_file_2/NotebookLM_with_REK/Answers_by_LLM/._Case21_answer.txt
- Supplementary_file_2/NotebookLM_with_REK/Answers_by_LLM/Case16_answer.txt
- __MACOSX/Supplementary_file_2/NotebookLM_with_REK/Answers_by_LLM/._Case16_answer.txt
- Supplementary_file_2/NotebookLM_with_REK/Answers_by_LLM/Case43_answer.txt
- __MACOSX/Supplementary_file_2/NotebookLM_with_REK/Answers_by_LLM/._Case43_answer.txt
- Supplementary_file_2/NotebookLM_with_REK/Answers_by_LLM/Case74_answer.txt
- __MACOSX/Supplementary_file_2/NotebookLM_with_REK/Answers_by_LLM/._Case74_answer.txt
- Supplementary_file_2/NotebookLM_with_REK/Answers_by_LLM/Case92_answer.txt
- __MACOSX/Supplementary_file_2/NotebookLM_with_REK/Answers_by_LLM/._Case92_answer.txt
- Supplementary_file_2/NotebookLM_with_REK/Answers_by_LLM/Case38_answer.txt
- __MACOSX/Supplementary_file_2/NotebookLM_with_REK/Answers_by_LLM/._Case38_answer.txt
- Supplementary_file_2/NotebookLM_with_REK/Answers_by_LLM/Case13_answer.txt
- __MACOSX/Supplementary_file_2/NotebookLM_with_REK/Answers_by_LLM/._Case13_answer.txt
- Supplementary_file_2/NotebookLM_with_REK/Answers_by_LLM/Case24_answer.txt
[truncated: 517 more entries]
