# Supplementary material for: Enhancing pancreatic cancer staging with large language models: the role of retrieval-augmented generation
Source: Radiol Phys Technol. 2026 Mar 5;19(2):593–603. doi: 10.1007/s12194-026-01026-0 (PMC13253659; doi:10.1007/s12194-026-01026-0)
Supplement: Supplementary file 2 — Supplementary Material 2 [file 12194_2026_1026_MOESM2_ESM.zip › Supplementary_file_2/NotebookLM_with_REK/Retrieved_excerpts/Case23_reference.txt]

Partial reproduction from the following article:
Ishida M, Fujii T, Kishiwada M, et al. (2024) “Japanese classification of pancreatic carcinoma by the Japan Pancreas Society: Eighth edition”. Journal of Hepato-Biliary-Pancreatic Sciences, Vol. 31, 755–768. https://doi.org/10.1002/jhbp.12056
© 2024 The Author(s). Journal of Hepato-Biliary-Pancreatic Sciences published by John Wiley & Sons Australia, Ltd on behalf of the Japanese Society of Hepato-Biliary-Pancreatic Surgery. This is an open access article under the terms of the Creative Commons Attribution License (CC BY 4.0), which permits use, distribution, and reproduction in any medium, provided the original work is properly cited. https://creativecommons.org/licenses/by/4.0/
**************************************************

[1]
- T3: Tumor extends beyond the pancreas but does not involve the CA or SMA 
- T4: Tumor involves the CA or SMA 
 
### Local invasion factors 
 
- Bile duct invasion: CH0, absent; CH1, present; CHX, cannot be assessed. 
- Duodenal invasion: DU0, absent; DU1, present; DUX, cannot be assessed. 
- Serosal invasion: S0, absent; S1, present; SX, cannot be assessed. 
- Retropancreatic tissue invasion: RP0, absent; RP1, present; RPX, cannot be assessed. 
- Portal venous system invasion: PV0, absent; PV1, present; PVX, cannot be assessed.

[2]
The portal venous system consists of the portal vein (PVp), superior mesenteric vein (PVsm), and pancreatic vein (PVsp). 
- Arterial system invasion: A0, absent; A1, present; AX, cannot be assessed. 
The arterial system comprises the superior mesenteric artery (Asm), celiac artery (Ace), common hepatic artery (Ach), and splenic artery (Asp). 
- Extrapancreatic nerve plexus invasion: PL0, absent; PL1, present*; PLX, cannot be assessed. 
The extrapancreatic nerve plexus is explained in the next section.

[3]
# Description of findings 
 
## Primary tumor 
 
### Tumor location 
 
The pancreas is anatomically divided into three main parts: head, body, and tail. The uncinate process is located in the pancreatic head. When a lesion spans more than two adjacent parts, the primary region should be described first, followed by the additional portion involved in infiltration (Figure 1). 
 
Figure 1. Anatomical portions of the pancreas. Reprinted with permission from the Japan Pancreas Society and Kanehara & Co., Ltd.: Japanese Classification of Pancreatic Carcinoma, eighth edition, 2023. The border between the pancreatic head and body is defined as the left side of the SMV and PV. The neck of the pancreas (the part anterior to the SMV and PV) and the uncinate process are included in the pancreatic head. The border between the pancreatic body and tail is defined as the left border of the abdominal aorta. Pb, pancreatic body; Ph, pancreatic head; Pt, pancreatic tail; PV, portal vein, SMA, superior mesenteric artery; SMV, superior mesenteric vein; UP, uncinate process.

[4]
### Size and number of the tumors 
 
The largest diameter (mm) of the primary tumor is recorded as the tumor size (TS). Based on this, the tumor size is further classified as follows: 
 
- TS1: Tumor size of 20 mm or less in the largest diameter 
- TS2: Tumor size >20 mm but not >40 mm in the largest diameter 
- TS3: Tumor size >40 mm but not >60 mm in the largest diameter 
- TS4: Tumor size greater than 60 mm 
 
For multiple tumors, the number, location, and largest diameter of the tumors are recorded.

[5]
### Grade of local invasion (T category) 
 
The definition of T categories for primary pancreatic cancer in the JPS eighth edition is different from that in the UICC eighth edition. In particular, T1 to T3 is unique in that the JPS eighth edition evaluates the category by combining “tumor size” and “extrapancreatic extension,” which is defined as a “local invasion factor,” while the UICC eighth edition defines the category based on “tumor size” alone and does not consider “extrapancreatic extension.” Additionally, T4 is based on celiac artery (CA) or superior mesenteric artery (SMA) invasion, whereas T1 tumors are subcategorized into T1a, T1b, and T1c based on their sizes.

[6]
| 14t | Lymph nodes along the superior mesenteric artery (tumor side) | 
| 14op | Lymph nodes along the superior mesenteric artery (opposite side of the tumor) | 
| 15 | Lymph nodes along the middle colic artery | 
| 16a | Lymph nodes around abdominal aorta a | 
| 16b | Lymph nodes around abdominal aorta b | 
| 17 | Lymph nodes on the anterior surface of the head of the pancreas | 
| 18 | Lymph nodes along the inferior margin of the pancreas | 
 
Note: Reproduced with permission from the Japan Pancreas Society and Kanehara & Co., Ltd.: Japanese Classification of Pancreatic Carcinoma, eighth edition, 2023.

[7]
| | Head | Body | Tail | 
|--|--|--|--| 
| Regional lymph nodes | 6, 8a, 8p, 12a, 12b, 12p, 13, 14t, 17 | 8a, 8p, 9, 10, 11p, 11d, 14t, 18 | 8a, 9, 10, 11p, 11d, 18 | 
 
Note: Reproduced with permission from the Japan Pancreas Society and Kanehara & Co., Ltd.: Japanese Classification of Pancreatic Carcinoma, eighth edition, 2023. 
 
### Recording lymph node metastases 
 
In resected cases, the number of dissected and metastatic nodes should be recorded for each lymph node. 
 
- NX: Regional lymph nodes cannot be assessed

[8]
- N0: No regional lymph node metastasis 
- N1: Regional lymph node metastasis 
- N1a: Metastasis in one to three regional lymph nodes 
- N1b: Metastasis in four or more regional lymph nodes 
 
## Distant metastases (M category) 
 
- M0: No distant metastasis 
- M1: Distant metastasis 
 
The M1 site should be recorded using the following codes: 
 
- PUL: pulmonary 
- MAR: bone marrow 
- OSS: osseous 
- PLE: pleura 
- HEP: hepatic 
- PER: peritoneum 
- BRA: brain 
- ADR: adrenals 
- LYM: lymph nodes 
- SKI: skin 
- PCY: peritoneal cytology

[9]
### Regional lymph nodes 
 
Regional lymph nodes are not synonymous with lymph nodes to be dissected. If metastasis is found in a lymph node other than a regional lymph node, it is defined as M1 (Table 2). In the pancreatic head and body, lymph node 14 (tumor side; 14 t) is considered a regional lymph node; however, if metastasis is found in lymph node 14 (tumor opposite side; 14op), it is not considered M1 but instead warrants further investigation in future studies. 
 
Table 2. Regional lymph nodes.

[10]
- OTH: others 
 
Lymph node metastasis outside the regional nodes should be recorded as M1. 
 
The MX (metastasis cannot be assessed) category is deemed inappropriate because clinical evaluation of distant metastases is possible only through imaging. Use of the MX category may disallow staging. 
 
Specifically, peritoneal, hepatic metastases, and peritoneal cytology positive for carcinoma cells classified as M1 should be recorded as follows: 
 
- Peritoneal metastasis 
- P0: No peritoneal metastasis 
- P1: Peritoneal metastasis

[11]
- BR-A (arterial invasion): Tumor contact or invasion of the SMA and/or CA of less than 180 degrees without stenosis or deformity. Tumor contact or invasion of the CHA without tumor contact or invasion of the PHA and/or CA. 
 
### Unresectable: UR 
 
Subclassified according to the status of distant metastasis. 
 
- UR-LA (locally advanced): tumor contact or invasion of the SMV/PV of 180° or more, or occlusion of the SMV/PV extending beyond the inferior border of the duodenum. Tumor contact or invasion of the SMA and/or CA of 180°or more. Tumor contact or invasion of the CHA, showing tumor contact or invasion of the PHA and/or CA. Tumor contact or invasion of the aorta.

[12]
- UR-M (tumor with distant metastasis): distant metastasis, including nonregional lymph node metastasis. 
 
# Surgical treatment 
 
## Types of operative procedures 
 
### Surgery with or without resection 
 
- Pancreatic resection 
- Palliative operation (bypass operations, such as cholangiojejunostomy and gastrojejunostomy) 
- Others (including exploratory laparotomy and staging laparoscopy) 
 
### Surgical approaches 
 
- Open surgery (O) 
- Hand-assisted laparoscopic surgery (HALS) 
- Laparoscopic (L) 
- Robot-assisted (R)
