# Supplementary material for: Enhancing pancreatic cancer staging with large language models: the role of retrieval-augmented generation
Source: Radiol Phys Technol. 2026 Mar 5;19(2):593–603. doi: 10.1007/s12194-026-01026-0 (PMC13253659; doi:10.1007/s12194-026-01026-0)
Supplement: Supplementary file 2 — Supplementary Material 2 [file 12194_2026_1026_MOESM2_ESM.zip › Supplementary_file_2/NotebookLM_with_REK/Retrieved_excerpts/Case97_reference.txt]

Partial reproduction from the following article:
Ishida M, Fujii T, Kishiwada M, et al. (2024) “Japanese classification of pancreatic carcinoma by the Japan Pancreas Society: Eighth edition”. Journal of Hepato-Biliary-Pancreatic Sciences, Vol. 31, 755–768. https://doi.org/10.1002/jhbp.12056
© 2024 The Author(s). Journal of Hepato-Biliary-Pancreatic Sciences published by John Wiley & Sons Australia, Ltd on behalf of the Japanese Society of Hepato-Biliary-Pancreatic Surgery. This is an open access article under the terms of the Creative Commons Attribution License (CC BY 4.0), which permits use, distribution, and reproduction in any medium, provided the original work is properly cited. https://creativecommons.org/licenses/by/4.0/
**************************************************

[1]
- T3: Tumor extends beyond the pancreas but does not involve the CA or SMA
- T4: Tumor involves the CA or SMA 
 
### Local invasion factors 
 
- Bile duct invasion: CH0, absent; CH1, present; CHX, cannot be assessed. 
- Duodenal invasion: DU0, absent; DU1, present; DUX, cannot be assessed. 
- Serosal invasion: S0, absent; S1, present; SX, cannot be assessed. 
- Retropancreatic tissue invasion: RP0, absent; RP1, present; RPX, cannot be assessed. 
- Portal venous system invasion: PV0, absent; PV1, present; PVX, cannot be assessed.

[2]
The portal venous system consists of the portal vein (PVp), superior mesenteric vein (PVsm), and pancreatic vein (PVsp). 
- Arterial system invasion: A0, absent; A1, present; AX, cannot be assessed. 
The arterial system comprises the superior mesenteric artery (Asm), celiac artery (Ace), common hepatic artery (Ach), and splenic artery (Asp). 
- Extrapancreatic nerve plexus invasion: PL0, absent; PL1, present*; PLX, cannot be assessed. 
The extrapancreatic nerve plexus is explained in the next section.

[3]
- Invasion of other organs: OO0, absent; OO1, present; OOX, cannot be assessed. 
The other organs include the adrenal gland, stomach, large intestine, spleen, renal vein, kidney, inferior vena cava, and aorta. The names of the invading organs should be clearly indicated. 
 
### Anatomical reconsideration of the extrapancreatic nerve plexus 
 
The definition and classification of the extrapancreatic nerve plexus are based on the work of Yoshioka et al., categorizing it into seven plexuses (Figure 2a,b).

[4]
### Grade of local invasion (T category) 
 
The definition of T categories for primary pancreatic cancer in the JPS eighth edition is different from that in the UICC eighth edition. In particular, T1 to T3 is unique in that the JPS eighth edition evaluates the category by combining “tumor size” and “extrapancreatic extension,” which is defined as a “local invasion factor,” while the UICC eighth edition defines the category based on “tumor size” alone and does not consider “extrapancreatic extension.” Additionally, T4 is based on celiac artery (CA) or superior mesenteric artery (SMA) invasion, whereas T1 tumors are subcategorized into T1a, T1b, and T1c based on their sizes.

[5]
### Size and number of the tumors 
 
The largest diameter (mm) of the primary tumor is recorded as the tumor size (TS). Based on this, the tumor size is further classified as follows: 
 
- TS1: Tumor size of 20 mm or less in the largest diameter 
- TS2: Tumor size >20 mm but not >40 mm in the largest diameter 
- TS3: Tumor size >40 mm but not >60 mm in the largest diameter 
- TS4: Tumor size greater than 60 mm 
 
For multiple tumors, the number, location, and largest diameter of the tumors are recorded.

[6]
| 8a | Lymph nodes in the anterosuperior group along the common hepatic artery | 
| 8p | Lymph nodes in the posterior group along the common hepatic artery | 
| 9 | Lymph nodes around the celiac artery | 
| 10 | Lymph nodes at the splenic hilum | 
| 11p | Lymph nodes along the proximal splenic artery | 
| 11d | Lymph nodes along the distal splenic artery | 
| 12a | Lymph nodes along the hepatic artery | 
| 12p | Lymph nodes along the portal vein | 
| 12b | Lymph nodes along the bile duct | 
| 13 | Lymph nodes on the posterior aspect of the head of the pancreas |

[7]
| | Head | Body | Tail | 
|--|--|--|--| 
| Regional lymph nodes | 6, 8a, 8p, 12a, 12b, 12p, 13, 14t, 17 | 8a, 8p, 9, 10, 11p, 11d, 14t, 18 | 8a, 9, 10, 11p, 11d, 18 | 
 
Note: Reproduced with permission from the Japan Pancreas Society and Kanehara & Co., Ltd.: Japanese Classification of Pancreatic Carcinoma, eighth edition, 2023. 
 
### Recording lymph node metastases 
 
In resected cases, the number of dissected and metastatic nodes should be recorded for each lymph node. 
 
- NX: Regional lymph nodes cannot be assessed

[8]
- N0: No regional lymph node metastasis 
- N1: Regional lymph node metastasis 
- N1a: Metastasis in one to three regional lymph nodes 
- N1b: Metastasis in four or more regional lymph nodes 
 
## Distant metastases (M category) 
 
- M0: No distant metastasis 
- M1: Distant metastasis 
 
The M1 site should be recorded using the following codes: 
 
- PUL: pulmonary 
- MAR: bone marrow 
- OSS: osseous 
- PLE: pleura 
- HEP: hepatic 
- PER: peritoneum 
- BRA: brain 
- ADR: adrenals 
- LYM: lymph nodes 
- SKI: skin 
- PCY: peritoneal cytology

[9]
- BR-A (arterial invasion): Tumor contact or invasion of the SMA and/or CA of less than 180 degrees without stenosis or deformity. Tumor contact or invasion of the CHA without tumor contact or invasion of the PHA and/or CA. 
 
### Unresectable: UR 
 
Subclassified according to the status of distant metastasis. 
 
- UR-LA (locally advanced): tumor contact or invasion of the SMV/PV of 180° or more, or occlusion of the SMV/PV extending beyond the inferior border of the duodenum. Tumor contact or invasion of the SMA and/or CA of 180°or more. Tumor contact or invasion of the CHA, showing tumor contact or invasion of the PHA and/or CA. Tumor contact or invasion of the aorta.
