# Supplementary material for: Enhancing pancreatic cancer staging with large language models: the role of retrieval-augmented generation
Source: Radiol Phys Technol. 2026 Mar 5;19(2):593–603. doi: 10.1007/s12194-026-01026-0 (PMC13253659; doi:10.1007/s12194-026-01026-0)
Supplement: Supplementary file 2 — Supplementary Material 2 [file 12194_2026_1026_MOESM2_ESM.zip › Supplementary_file_2/NotebookLM_with_REK/Retrieved_excerpts/Case10_reference.txt]

Partial reproduction from the following article:
Ishida M, Fujii T, Kishiwada M, et al. (2024) “Japanese classification of pancreatic carcinoma by the Japan Pancreas Society: Eighth edition”. Journal of Hepato-Biliary-Pancreatic Sciences, Vol. 31, 755–768. https://doi.org/10.1002/jhbp.12056
© 2024 The Author(s). Journal of Hepato-Biliary-Pancreatic Sciences published by John Wiley & Sons Australia, Ltd on behalf of the Japanese Society of Hepato-Biliary-Pancreatic Surgery. This is an open access article under the terms of the Creative Commons Attribution License (CC BY 4.0), which permits use, distribution, and reproduction in any medium, provided the original work is properly cited. https://creativecommons.org/licenses/by/4.0/
**************************************************

[1]
- TX: Local invasion cannot be assessed 
- T0: No evidence of primary tumor 
- Tis: Carcinoma in situ 
- T1: Tumor limited to the pancreas, with a size of 20 mm or less in the largest diameter 
- T1a: Tumor size of 5 mm or less in the largest diameter 
- T1b: Tumor size greater than 5 mm and less than 10 mm in the largest diameter 
- T1c: Tumor size greater than 10 mm but no more than 20 mm in the largest diameter 
- T2: Tumor limited to the pancreas, with a size of more than 20 mm in the largest diameter

[2]
- N0: No regional lymph node metastasis 
- N1: Regional lymph node metastasis 
- N1a: Metastasis in one to three regional lymph nodes 
- N1b: Metastasis in four or more regional lymph nodes 
 
## Distant metastases (M category) 
 
- M0: No distant metastasis 
- M1: Distant metastasis 
 
The M1 site should be recorded using the following codes: 
 
- PUL: pulmonary 
- MAR: bone marrow 
- OSS: osseous 
- PLE: pleura 
- HEP: hepatic 
- PER: peritoneum 
- BRA: brain 
- ADR: adrenals 
- LYM: lymph nodes 
- SKI: skin 
- PCY: peritoneal cytology

[3]
## Resectability classification 
 
### Resectable: R 
 
No tumor contact with the superior mesenteric vein (SMV) or portal vein (PV), less than 180 contacts, or invasion without occlusion. The clear fat planes around the SMA, CA, and common hepatic artery (CHA) show no contact or invasion. 
 
### Borderline resectable: BR 
 
Subclassified according to SMV/PV invasion alone or arterial invasion. 
 
- BR-PV (SMV/PV invasion alone): No findings of contact or invasion of the SMA, CA, or CHA. Tumor contact or invasion of the SMV/PV of 180°degrees or more, or occlusion of the SMV/PV, not exceeding the inferior border of the duodenum.

[4]
- BR-A (arterial invasion): Tumor contact or invasion of the SMA and/or CA of less than 180 degrees without stenosis or deformity. Tumor contact or invasion of the CHA without tumor contact or invasion of the PHA and/or CA. 
 
### Unresectable: UR 
 
Subclassified according to the status of distant metastasis. 
 
- UR-LA (locally advanced): tumor contact or invasion of the SMV/PV of 180° or more, or occlusion of the SMV/PV extending beyond the inferior border of the duodenum. Tumor contact or invasion of the SMA and/or CA of 180°or more. Tumor contact or invasion of the CHA, showing tumor contact or invasion of the PHA and/or CA. Tumor contact or invasion of the aorta.

[5]
- UR-M (tumor with distant metastasis): distant metastasis, including nonregional lymph node metastasis. 
 
# Surgical treatment 
 
## Types of operative procedures 
 
### Surgery with or without resection 
 
- Pancreatic resection 
- Palliative operation (bypass operations, such as cholangiojejunostomy and gastrojejunostomy) 
- Others (including exploratory laparotomy and staging laparoscopy) 
 
### Surgical approaches 
 
- Open surgery (O) 
- Hand-assisted laparoscopic surgery (HALS) 
- Laparoscopic (L) 
- Robot-assisted (R)
