# Supplementary material for: Enhancing pancreatic cancer staging with large language models: the role of retrieval-augmented generation
Source: Radiol Phys Technol. 2026 Mar 5;19(2):593–603. doi: 10.1007/s12194-026-01026-0 (PMC13253659; doi:10.1007/s12194-026-01026-0)
Supplement: Supplementary file 2 — Supplementary Material 2 [file 12194_2026_1026_MOESM2_ESM.zip › Supplementary_file_2/NotebookLM_with_REK/Retrieved_excerpts/Case15_reference.txt]

Partial reproduction from the following article:
Ishida M, Fujii T, Kishiwada M, et al. (2024) “Japanese classification of pancreatic carcinoma by the Japan Pancreas Society: Eighth edition”. Journal of Hepato-Biliary-Pancreatic Sciences, Vol. 31, 755–768. https://doi.org/10.1002/jhbp.12056
© 2024 The Author(s). Journal of Hepato-Biliary-Pancreatic Sciences published by John Wiley & Sons Australia, Ltd on behalf of the Japanese Society of Hepato-Biliary-Pancreatic Surgery. This is an open access article under the terms of the Creative Commons Attribution License (CC BY 4.0), which permits use, distribution, and reproduction in any medium, provided the original work is properly cited. https://creativecommons.org/licenses/by/4.0/
**************************************************

[1]
- T3: Tumor extends beyond the pancreas but does not involve the CA or SMA 
- T4: Tumor involves the CA or SMA 
 
### Local invasion factors 
 
- Bile duct invasion: CH0, absent; CH1, present; CHX, cannot be assessed. 
- Duodenal invasion: DU0, absent; DU1, present; DUX, cannot be assessed. 
- Serosal invasion: S0, absent; S1, present; SX, cannot be assessed. 
- Retropancreatic tissue invasion: RP0, absent; RP1, present; RPX, cannot be assessed. 
- Portal venous system invasion: PV0, absent; PV1, present; PVX, cannot be assessed.

[2]
### Grade of local invasion (T category) 
 
The definition of T categories for primary pancreatic cancer in the JPS eighth edition is different from that in the UICC eighth edition. In particular, T1 to T3 is unique in that the JPS eighth edition evaluates the category by combining “tumor size” and “extrapancreatic extension,” which is defined as a “local invasion factor,” while the UICC eighth edition defines the category based on “tumor size” alone and does not consider “extrapancreatic extension.” Additionally, T4 is based on celiac artery (CA) or superior mesenteric artery (SMA) invasion, whereas T1 tumors are subcategorized into T1a, T1b, and T1c based on their sizes.

[3]
### Size and number of the tumors 
 
The largest diameter (mm) of the primary tumor is recorded as the tumor size (TS). Based on this, the tumor size is further classified as follows: 
 
- TS1: Tumor size of 20 mm or less in the largest diameter 
- TS2: Tumor size >20 mm but not >40 mm in the largest diameter 
- TS3: Tumor size >40 mm but not >60 mm in the largest diameter 
- TS4: Tumor size greater than 60 mm 
 
For multiple tumors, the number, location, and largest diameter of the tumors are recorded.

[4]
- N0: No regional lymph node metastasis 
- N1: Regional lymph node metastasis 
- N1a: Metastasis in one to three regional lymph nodes 
- N1b: Metastasis in four or more regional lymph nodes 
 
## Distant metastases (M category) 
 
- M0: No distant metastasis 
- M1: Distant metastasis 
 
The M1 site should be recorded using the following codes: 
 
- PUL: pulmonary 
- MAR: bone marrow 
- OSS: osseous 
- PLE: pleura 
- HEP: hepatic 
- PER: peritoneum 
- BRA: brain 
- ADR: adrenals 
- LYM: lymph nodes 
- SKI: skin 
- PCY: peritoneal cytology

[5]
| | Head | Body | Tail | 
|--|--|--|--| 
| Regional lymph nodes | 6, 8a, 8p, 12a, 12b, 12p, 13, 14t, 17 | 8a, 8p, 9, 10, 11p, 11d, 14t, 18 | 8a, 9, 10, 11p, 11d, 18 | 
 
Note: Reproduced with permission from the Japan Pancreas Society and Kanehara & Co., Ltd.: Japanese Classification of Pancreatic Carcinoma, eighth edition, 2023. 
 
### Recording lymph node metastases 
 
In resected cases, the number of dissected and metastatic nodes should be recorded for each lymph node. 
 
- NX: Regional lymph nodes cannot be assessed

[6]
### Regional lymph nodes 
 
Regional lymph nodes are not synonymous with lymph nodes to be dissected. If metastasis is found in a lymph node other than a regional lymph node, it is defined as M1 (Table 2). In the pancreatic head and body, lymph node 14 (tumor side; 14 t) is considered a regional lymph node; however, if metastasis is found in lymph node 14 (tumor opposite side; 14op), it is not considered M1 but instead warrants further investigation in future studies. 
 
Table 2. Regional lymph nodes.

[7]
- OTH: others 
 
Lymph node metastasis outside the regional nodes should be recorded as M1. 
 
The MX (metastasis cannot be assessed) category is deemed inappropriate because clinical evaluation of distant metastases is possible only through imaging. Use of the MX category may disallow staging. 
 
Specifically, peritoneal, hepatic metastases, and peritoneal cytology positive for carcinoma cells classified as M1 should be recorded as follows: 
 
- Peritoneal metastasis 
- P0: No peritoneal metastasis 
- P1: Peritoneal metastasis

[8]
# Introduction 
 
The first edition of the Japanese classification of pancreatic carcinoma was published in 1980 by the Japan Pancreas Society (JPS) and has been revised seven times, with the eighth edition being the most recent. The seventh edition (2016) included revisions that maintained its uniqueness and established consistency with the seventh edition (2009) of the Union for International Cancer Control (UICC). 
 
While the eighth edition of the UICC classification has changed the T category to be based on tumor size, the eighth edition of the JPS classification maintains the previous T category based on local invasion. Major changes in the TNM classification include revisions of the station numbers and names of lymph nodes, defining regional lymph nodes by tumor location, and including positive peritoneal cytology, which was not previously included in distant metastasis but is now considered distant metastasis.

[9]
## Resectability classification 
 
### Resectable: R 
 
No tumor contact with the superior mesenteric vein (SMV) or portal vein (PV), less than 180 contacts, or invasion without occlusion. The clear fat planes around the SMA, CA, and common hepatic artery (CHA) show no contact or invasion. 
 
### Borderline resectable: BR 
 
Subclassified according to SMV/PV invasion alone or arterial invasion. 
 
- BR-PV (SMV/PV invasion alone): No findings of contact or invasion of the SMA, CA, or CHA. Tumor contact or invasion of the SMV/PV of 180°degrees or more, or occlusion of the SMV/PV, not exceeding the inferior border of the duodenum.
