# Supplementary material for: Enhancing pancreatic cancer staging with large language models: the role of retrieval-augmented generation
Source: Radiol Phys Technol. 2026 Mar 5;19(2):593–603. doi: 10.1007/s12194-026-01026-0 (PMC13253659; doi:10.1007/s12194-026-01026-0)
Supplement: Supplementary file 2 — Supplementary Material 2 [file 12194_2026_1026_MOESM2_ESM.zip › Supplementary_file_2/NotebookLM_with_REK/Retrieved_excerpts/Case68_reference.txt]

Partial reproduction from the following article:
Ishida M, Fujii T, Kishiwada M, et al. (2024) “Japanese classification of pancreatic carcinoma by the Japan Pancreas Society: Eighth edition”. Journal of Hepato-Biliary-Pancreatic Sciences, Vol. 31, 755–768. https://doi.org/10.1002/jhbp.12056
© 2024 The Author(s). Journal of Hepato-Biliary-Pancreatic Sciences published by John Wiley & Sons Australia, Ltd on behalf of the Japanese Society of Hepato-Biliary-Pancreatic Surgery. This is an open access article under the terms of the Creative Commons Attribution License (CC BY 4.0), which permits use, distribution, and reproduction in any medium, provided the original work is properly cited. https://creativecommons.org/licenses/by/4.0/
**************************************************

[1]
# Description of findings 
 
## Primary tumor 
 
### Tumor location 
 
The pancreas is anatomically divided into three main parts: head, body, and tail. The uncinate process is located in the pancreatic head. When a lesion spans more than two adjacent parts, the primary region should be described first, followed by the additional portion involved in infiltration (Figure 1). 
 
Figure 1. Anatomical portions of the pancreas. Reprinted with permission from the Japan Pancreas Society and Kanehara & Co., Ltd.: Japanese Classification of Pancreatic Carcinoma, eighth edition, 2023. The border between the pancreatic head and body is defined as the left side of the SMV and PV. The neck of the pancreas (the part anterior to the SMV and PV) and the uncinate process are included in the pancreatic head. The border between the pancreatic body and tail is defined as the left border of the abdominal aorta. Pb, pancreatic body; Ph, pancreatic head; Pt, pancreatic tail; PV, portal vein, SMA, superior mesenteric artery; SMV, superior mesenteric vein; UP, uncinate process.

[2]
- T3: Tumor extends beyond the pancreas but does not involve the CA or SMA
- T4: Tumor involves the CA or SMA 
 
### Local invasion factors 
 
- Bile duct invasion: CH0, absent; CH1, present; CHX, cannot be assessed. 
- Duodenal invasion: DU0, absent; DU1, present; DUX, cannot be assessed. 
- Serosal invasion: S0, absent; S1, present; SX, cannot be assessed. 
- Retropancreatic tissue invasion: RP0, absent; RP1, present; RPX, cannot be assessed. 
- Portal venous system invasion: PV0, absent; PV1, present; PVX, cannot be assessed.

[3]
The portal venous system consists of the portal vein (PVp), superior mesenteric vein (PVsm), and pancreatic vein (PVsp). 
- Arterial system invasion: A0, absent; A1, present; AX, cannot be assessed. 
The arterial system comprises the superior mesenteric artery (Asm), celiac artery (Ace), common hepatic artery (Ach), and splenic artery (Asp). 
- Extrapancreatic nerve plexus invasion: PL0, absent; PL1, present*; PLX, cannot be assessed. 
The extrapancreatic nerve plexus is explained in the next section.

[4]
### Size and number of the tumors 
 
The largest diameter (mm) of the primary tumor is recorded as the tumor size (TS). Based on this, the tumor size is further classified as follows: 
 
- TS1: Tumor size of 20 mm or less in the largest diameter 
- TS2: Tumor size >20 mm but not >40 mm in the largest diameter 
- TS3: Tumor size >40 mm but not >60 mm in the largest diameter 
- TS4: Tumor size greater than 60 mm 
 
For multiple tumors, the number, location, and largest diameter of the tumors are recorded.

[5]
| | Head | Body | Tail | 
|--|--|--|--| 
| Regional lymph nodes | 6, 8a, 8p, 12a, 12b, 12p, 13, 14t, 17 | 8a, 8p, 9, 10, 11p, 11d, 14t, 18 | 8a, 9, 10, 11p, 11d, 18 | 
 
Note: Reproduced with permission from the Japan Pancreas Society and Kanehara & Co., Ltd.: Japanese Classification of Pancreatic Carcinoma, eighth edition, 2023. 
 
### Recording lymph node metastases 
 
In resected cases, the number of dissected and metastatic nodes should be recorded for each lymph node. 
 
- NX: Regional lymph nodes cannot be assessed

[6]
- N0: No regional lymph node metastasis 
- N1: Regional lymph node metastasis 
- N1a: Metastasis in one to three regional lymph nodes 
- N1b: Metastasis in four or more regional lymph nodes 
 
## Distant metastases (M category) 
 
- M0: No distant metastasis 
- M1: Distant metastasis 
 
The M1 site should be recorded using the following codes: 
 
- PUL: pulmonary 
- MAR: bone marrow 
- OSS: osseous 
- PLE: pleura 
- HEP: hepatic 
- PER: peritoneum 
- BRA: brain 
- ADR: adrenals 
- LYM: lymph nodes 
- SKI: skin 
- PCY: peritoneal cytology

[7]
## Resectability classification 
 
### Resectable: R 
 
No tumor contact with the superior mesenteric vein (SMV) or portal vein (PV), less than 180 contacts, or invasion without occlusion. The clear fat planes around the SMA, CA, and common hepatic artery (CHA) show no contact or invasion. 
 
### Borderline resectable: BR 
 
Subclassified according to SMV/PV invasion alone or arterial invasion. 
 
- BR-PV (SMV/PV invasion alone): No findings of contact or invasion of the SMA, CA, or CHA. Tumor contact or invasion of the SMV/PV of 180°degrees or more, or occlusion of the SMV/PV, not exceeding the inferior border of the duodenum.

[8]
- BR-A (arterial invasion): Tumor contact or invasion of the SMA and/or CA of less than 180 degrees without stenosis or deformity. Tumor contact or invasion of the CHA without tumor contact or invasion of the PHA and/or CA. 
 
### Unresectable: UR 
 
Subclassified according to the status of distant metastasis. 
 
- UR-LA (locally advanced): tumor contact or invasion of the SMV/PV of 180° or more, or occlusion of the SMV/PV extending beyond the inferior border of the duodenum. Tumor contact or invasion of the SMA and/or CA of 180°or more. Tumor contact or invasion of the CHA, showing tumor contact or invasion of the PHA and/or CA. Tumor contact or invasion of the aorta.
