# Supplementary material for: Enhancing pancreatic cancer staging with large language models: the role of retrieval-augmented generation
Source: Radiol Phys Technol. 2026 Mar 5;19(2):593–603. doi: 10.1007/s12194-026-01026-0 (PMC13253659; doi:10.1007/s12194-026-01026-0)
Supplement: Supplementary file 2 — Supplementary Material 2 [file 12194_2026_1026_MOESM2_ESM.zip › Supplementary_file_2/NotebookLM_with_REK/Answers_by_LLM/Case4_answer.txt]

Okay, I will analyze the provided image findings and complete the tasks as requested, drawing on information from the sources.
Task 1: Diagnose the local invasion factors of pancreatic cancer (CH, DU, S, RP, PV, A, PL, OO)
Based on the image findings:
•
The common bile duct is interrupted by the tumor, indicating bile duct invasion [1]. Therefore, CH1.
•
There is no mention of duodenal invasion, thus DU0 [1].
•
There is no mention of serosal invasion, therefore, S0 [1].
•
There is no mention of retropancreatic tissue invasion, thus, RP0 [1].
•
There is contact of more than 180° with the portal vein, indicating potential invasion [2]. Therefore, PV1 [1].
•
No arterial system invasion is noted, thus, A0 [3].
•
No extrapancreatic nerve plexus invasion is noted, therefore, PL0 [3].
•
No other organ invasion is noted, therefore, OO0 [4].
Therefore, the local invasion factors are: CH1, DU0, S0, RP0, PV1, A0, PL0, OO0.
Task 2: Determine the T classification of pancreatic cancer
The tumor is 19 mm in size and located in the head of the pancreas [5][6]. According to the JPS classification, T1 tumors are 20 mm or less in the largest diameter and limited to the pancreas. Since the tumor is 19 mm, it falls under the T1 category. Based on size alone, the tumor would be classified as T1c because it is greater than 10mm but no more than 20mm [7]. However, the presence of bile duct invasion and portal vein invasion do not change the T1 classification. The size determines the subclassification of T1 [7]. Therefore, the T classification of this pancreatic cancer is T1c.
Task 3: Determine the N classification of pancreatic cancer
•
Lymph node metastases are identified in two nodes at station 17 and four nodes at station 18 [8].
•
According to Table 2, for a tumor in the head of the pancreas, lymph node stations 17 and 18 are considered regional lymph nodes [9].
•
Since the metastasis is present in the regional lymph nodes, it would be classified as N1 [10].
•
The total number of metastatic nodes is six (two at station 17 and four at station 18), which is more than four.
•
Therefore, the N classification is N1b [10].
Task 4: Determine the M classification of pancreatic cancer
Multiple liver metastases are observed [10][11]. Since there are distant metastases, the M classification is M1.
Task 5: Determine the resectability classification of pancreatic cancer
•
The tumor has contact of more than 180° with the portal vein [2].
•
Based on the criteria, this would classify the case as borderline resectable (BR-PV) [2].
•
However, multiple liver metastases are also present [10][11]. This is an indication of an unresectable tumor (UR-M) [12][13].
•
According to the instructions, if both BR and UR apply, the classification should be UR.
Therefore, the resectability classification is UR.
