# Supplementary material for: Enhancing pancreatic cancer staging with large language models: the role of retrieval-augmented generation
Source: Radiol Phys Technol. 2026 Mar 5;19(2):593–603. doi: 10.1007/s12194-026-01026-0 (PMC13253659; doi:10.1007/s12194-026-01026-0)
Supplement: Supplementary file 2 — Supplementary Material 2 [file 12194_2026_1026_MOESM2_ESM.zip › Supplementary_file_2/NotebookLM_with_REK/Answers_by_LLM/Case84_answer.txt]

Based on the image findings and the provided information from the sources, here's a breakdown of the tasks:
•
Task 1: Diagnose the local invasion factors of pancreatic cancer
•
The image findings indicate that no local invasion factors are identified. Therefore, the diagnosis is: CH0, DU0, S0, RP0, PV0, A0, PL0, OO0 [1][2][3].
•
Task 2: Determine the T classification of pancreatic cancer
•
The tumor is located in the body of the pancreas and measures 14 mm, with no identified local invasion factors [4][5]. According to the JPS classification, a tumor limited to the pancreas with a size greater than 10 mm but no more than 20 mm in the largest diameter is classified as T1c [6][7]. Therefore, the T classification is T1c.
•
Task 3: Determine the N classification of pancreatic cancer
•
Lymph node metastasis is observed in one node at station 8p [8]. For a tumor in the body of the pancreas, lymph node 8p is considered a regional lymph node [9]. Since there is metastasis in one regional lymph node, the N classification is N1a [10].
•
Task 4: Determine the M classification of pancreatic cancer
•
The image findings indicate that no distant metastases are observed [10]. Therefore, the M classification is M0.
•
Task 5: Determine the resectability classification of pancreatic cancer
•
Based on the previous classifications:
◦
T1c: Tumor limited to the pancreas [7].
◦
N1a: Regional lymph node metastasis [10].
◦
M0: No distant metastasis [10].
•
Given these factors, the resectability classification is R (resectable). This is because there is no mention of tumor contact with major vessels exceeding the criteria for resectability [11].
