# Supplementary material for: Enhancing pancreatic cancer staging with large language models: the role of retrieval-augmented generation
Source: Radiol Phys Technol. 2026 Mar 5;19(2):593–603. doi: 10.1007/s12194-026-01026-0 (PMC13253659; doi:10.1007/s12194-026-01026-0)
Supplement: Supplementary file 2 — Supplementary Material 2 [file 12194_2026_1026_MOESM2_ESM.zip › Supplementary_file_2/NotebookLM_with_REK/Answers_by_LLM/Case19_answer.txt]

Okay, I will complete the tasks based on the provided image findings and the information in the sources.
Task 1: Diagnose the local invasion factors of pancreatic cancer (CH, DU, S, RP, PV, A, PL, OO)
Based on the image findings, "No local invasion factors are identified" [image findings]. According to the source, the local invasion factors are:
•
Bile duct invasion (CH) [1]
•
Duodenal invasion (DU) [1]
•
Serosal invasion (S) [1]
•
Retropancreatic tissue invasion (RP) [1]
•
Portal venous system invasion (PV) [1]
•
Arterial system invasion (A) [2]
•
Extrapancreatic nerve plexus invasion (PL) [2]
•
Invasion of other organs (OO) [3]
Since no local invasion factors are identified, the response is: CH0, DU0, S0, RP0, PV0, A0, PL0, OO0 [image findings, 9, 10, 11].
Task 2: Determine the T classification of pancreatic cancer (T0, Tis, T1a, T1b, T1c, T2, T3, T4)
The image findings describe a "nodular pancreatic cancer measuring 22 mm" [image findings]. The source indicates that T categories are based on tumor size and extrapancreatic extension [4]. Since no local invasion factors are identified, this means that the tumor is limited to the pancreas. According to the source,
•
T1 is defined as a tumor limited to the pancreas, with a size of 20 mm or less in the largest diameter [5].
•
T2 is defined as a tumor limited to the pancreas, with a size of more than 20 mm in the largest diameter [5].
•
T1 is further subcategorized into T1a (≤5 mm), T1b (>5 and <10 mm), and T1c (>10 and ≤20 mm) [5].
•
T3 is defined as a tumor that extends beyond the pancreas but does not involve the celiac artery (CA) or superior mesenteric artery (SMA) [1]
•
T4 is defined as a tumor that involves the CA or SMA [1]
Since the tumor is 22 mm and there are no local invasion factors [image findings], the tumor is classified as T2 [5].
Task 3: Determine the N classification of pancreatic cancer (N0, N1a, N1b)
The image findings state, "There are no findings suggestive of lymph node metastasis" [image findings]. The source indicates that:
•
N0 means no regional lymph node metastasis [6].
•
N1 means regional lymph node metastasis [6].
•
N1 is further classified into N1a (1-3 regional lymph node metastases) and N1b (4 or more regional lymph node metastases) [6].
Therefore, based on the lack of lymph node metastasis, the N classification is N0 [21, image findings].
Task 4: Determine the M classification of pancreatic cancer (M0, M1)
The image findings indicate, "No other metastases are observed" [image findings]. The source indicates:
•
M0 means no distant metastasis [6].
•
M1 means distant metastasis [6].
•
Lymph node metastasis outside the regional nodes should be recorded as M1 [7].
Since there are no distant metastases, including non-regional lymph node metastases [image findings], the M classification is M0 [6].
Task 5: Based on the answer to Task 4, determine the resectability classification of pancreatic cancer (R, BR, UR).
Based on the above findings, the tumor is classified as T2 N0 M0. The resectability classification is determined by the tumor's relationship to the SMV, PV, SMA, CA, and CHA [8][9][10]. Based on the image findings and other derived findings, there is no information to suggest the tumor involves any of these. According to the source, resectability is defined as:
•
Resectable (R): No tumor contact with the SMV or PV, less than 180° contact, or invasion without occlusion, and clear fat planes around the SMA, CA, and CHA show no contact or invasion [8].
•
Borderline Resectable (BR): Subclassified according to SMV/PV invasion alone (BR-PV) or arterial invasion (BR-A). BR-PV indicates tumor contact or invasion of the SMV/PV of 180° or more, or occlusion of the SMV/PV not exceeding the inferior border of the duodenum. BR-A indicates tumor contact or invasion of the SMA and/or CA of less than 180 degrees without stenosis or deformity [8][9].
•
Unresectable (UR): Subclassified according to locally advanced (UR-LA) or distant metastasis (UR-M). UR-LA indicates tumor contact or invasion of the SMV/PV of 180° or more, or occlusion of the SMV/PV extending beyond the inferior border of the duodenum. Also includes tumor contact or invasion of the SMA and/or CA of 180° or more. UR-M indicates distant metastasis [9][10].
Given that there is no indication of local invasion, and no involvement with the SMV, PV, SMA, CA, or CHA, the resectability is classified as R [26, image findings].
