# Supplementary material for: Enhancing pancreatic cancer staging with large language models: the role of retrieval-augmented generation
Source: Radiol Phys Technol. 2026 Mar 5;19(2):593–603. doi: 10.1007/s12194-026-01026-0 (PMC13253659; doi:10.1007/s12194-026-01026-0)
Supplement: Supplementary file 2 — Supplementary Material 2 [file 12194_2026_1026_MOESM2_ESM.zip › Supplementary_file_2/NotebookLM_with_REK/Answers_by_LLM/Case98_answer.txt]

Based on the image findings and the provided information from the sources, here's a breakdown of the tasks:
•
Task 1: Diagnose the local invasion factors of pancreatic cancer
◦
The image findings indicate the following:
▪
Serosal invasion is present.
▪
Retropancreatic tissue invasion is present.
▪
Invasion into the left adrenal gland is present.
▪
Stenosis of the splenic artery is observed, suggesting arterial system invasion [1].
◦
Therefore, based on the definitions in the source [1][2][3]:
▪
CH0, DU0, S1, RP1, PV0, A1, PL0, OO1
•
Task 2: Determine the T classification of pancreatic cancer
◦
The tumor is located in the tail of the pancreas and measures 41 mm.
◦
The tumor extends beyond the pancreas but does not involve the CA or SMA [2].
◦
According to the JPS eighth edition, T3 is defined as a tumor that extends beyond the pancreas but does not involve the CA or SMA [2]. T4 is defined as a tumor that involves the CA or SMA.
◦
Therefore, based on the information, the classification is T3.
•
Task 3: Determine the N classification of pancreatic cancer
◦
Lymph node metastases are observed in three nodes at station 16b.
◦
Lymph node metastasis outside the regional nodes should be recorded as M1 [4].
◦
According to Table 2, for a tumor in the tail of the pancreas, regional lymph nodes include 8a, 9, 10, 11p, 11d, and 18 [5].
◦
Lymph node 16b is around the abdominal aorta b [6].
◦
Since the metastasis is in station 16b, which is not a regional lymph node for the tail of the pancreas, it should not be considered for N classification [5][7].
◦
Therefore, the N classification is N0, meaning no regional lymph node metastasis [8].
•
Task 4: Determine the M classification of pancreatic cancer
◦
Lymph node metastases are observed in three nodes at station 16b [4].
◦
Lymph node metastasis outside the regional nodes should be recorded as M1 [4].
◦
Therefore, the M classification is M1 [8].
•
Task 5: Determine the resectability classification of pancreatic cancer
◦
Since distant metastasis, including nonregional lymph node metastasis, is present, the classification is UR-M (tumor with distant metastasis) [9].
◦
Therefore, the resectability classification is UR.
