# Supplementary material for: Enhancing pancreatic cancer staging with large language models: the role of retrieval-augmented generation
Source: Radiol Phys Technol. 2026 Mar 5;19(2):593–603. doi: 10.1007/s12194-026-01026-0 (PMC13253659; doi:10.1007/s12194-026-01026-0)
Supplement: Supplementary file 2 — Supplementary Material 2 [file 12194_2026_1026_MOESM2_ESM.zip › Supplementary_file_2/NotebookLM_with_REK/Answers_by_LLM/Case50_answer.txt]

Based on the image findings and the provided information, here's a breakdown of Tasks 1 through 5:
•
Task 1: Diagnose the local invasion factors of pancreatic cancer [1][2][3]
•
The image findings indicate serosal invasion and retropancreatic tissue invasion are present, while no other local invasion factors were identified.
•
Therefore: CH0, DU0, S1, RP1, PV0, A0, PL0, OO0
•
Task 2: Determine the T classification of pancreatic cancer [1][4][5]
•
The tumor is located in the tail of the pancreas and measures 35 mm [6].
•
Serosal and retropancreatic tissue invasion are present [1].
•
T3: Tumor extends beyond the pancreas but does not involve the CA or SMA [1].
•
Therefore: T3
•
Task 3: Determine the N classification of pancreatic cancer [7][8][9][10][11]
•
Lymph node metastases are observed in two nodes each at stations 9 and 10 [11]. For a tumor in the tail of the pancreas, lymph nodes 9, 10, 11p, 11d, 18, and 8a are considered regional lymph nodes [11]. Since the detected lymph node metastases are regional lymph nodes, the classification will be N1a or N1b.
•
N1a: Metastasis in one to three regional lymph nodes [12].
•
N1b: Metastasis in four or more regional lymph nodes [12].
•
Since there are a total of four regional lymph node metastases (two at station 9 and two at station 10): N1b
•
Task 4: Determine the M classification of pancreatic cancer [12][13][14]
•
No distant metastases other than regional lymph node metastasis are observed [12][13].
•
Therefore: M0
•
Task 5: Determine the resectability classification of pancreatic cancer [15][16][17]
•
The tumor is in the tail of the pancreas [6].
•
The image findings indicate an infiltrative pancreatic cancer measuring 35 mm with serosal and retropancreatic tissue invasion [1][18].
•
There is no mention of contact or invasion of the SMV/PV, SMA, CA, or CHA [15][16].
•
There is no mention of distant metastasis [17].
•
Based on the information, the cancer is likely to be Resectable (R) [15].
