# Supplementary material for: Enhancing pancreatic cancer staging with large language models: the role of retrieval-augmented generation
Source: Radiol Phys Technol. 2026 Mar 5;19(2):593–603. doi: 10.1007/s12194-026-01026-0 (PMC13253659; doi:10.1007/s12194-026-01026-0)
Supplement: Supplementary file 2 — Supplementary Material 2 [file 12194_2026_1026_MOESM2_ESM.zip › Supplementary_file_2/NotebookLM_with_REK/Answers_by_LLM/Case67_answer.txt]

Based on the image findings and the provided information from the sources, here's a breakdown of the tasks:
•
Task 1: Diagnose the local invasion factors of pancreatic cancer
•
Based on the image findings, an infiltrative pancreatic cancer is observed in the body of the pancreas [1]. Serosal and retropancreatic tissue invasion are noted, and there is superior mesenteric vein obstruction [image findings]. There is also contact of more than 180° with both the celiac artery and splenic artery, suggesting invasion, with the celiac artery showing stenosis [image findings]. No other local invasion factors are identified [image findings].
•
Therefore, the local invasion factors are:
◦
CH0 (absent) [2]
◦
DU0 (absent) [2]
◦
S1 (present) [2]
◦
RP1 (present) [2]
◦
PV1 (present) [2]
◦
A1 (present) [2]
◦
PL0 (absent) [3]
◦
OO0 (absent) [4]
•
Final Answer: CH0, DU0, S1, RP1, PV1, A1, PL0, OO0
•
Task 2: Determine the T classification of pancreatic cancer
•
The T categories for primary pancreatic cancer in the JPS eighth edition are determined by a combination of tumor size and extrapancreatic extension [5]. The tumor size is 53 mm, and it extends beyond the pancreas [image findings, 5, 7]. T4 is based on celiac artery (CA) or superior mesenteric artery (SMA) invasion [5].
•
Given that the tumor involves the celiac artery (CA) [image findings, 10], the T classification is:
•
Final Answer: T4
•
Task 3: Determine the N classification of pancreatic cancer
•
Lymph node metastases are observed in one node at station 8a and two nodes at station 14t [image findings]. According to the source, for the pancreatic body, lymph nodes 8a and 14t are considered regional lymph nodes [6]. Since there are metastases in a total of three regional lymph nodes, the N classification is:
◦
N1a: Metastasis in one to three regional lymph nodes [7]
•
Final Answer: N1a
•
Task 4: Determine the M classification of pancreatic cancer
•
No distant metastases other than the lymph node metastases are observed [image findings]. Lymph node metastasis outside the regional nodes should be recorded as M1 [8]. However, in this case, the metastasis is to regional lymph nodes [image findings, 20].
•
Therefore, the M classification is:
•
Final Answer: M0
•
Task 5: Determine the resectability classification of pancreatic cancer
•
The image findings indicate obstruction of the superior mesenteric vein, serosal invasion, retropancreatic tissue invasion, and contact of more than 180° with both the celiac artery and splenic artery, suggesting invasion, with the celiac artery showing stenosis [image findings]. According to the source, tumor contact or invasion of the SMA and/or CA of 180° or more is classified as unresectable (UR-LA) [9].
•
Final Answer: UR
