# Supplementary material for: Enhancing pancreatic cancer staging with large language models: the role of retrieval-augmented generation
Source: Radiol Phys Technol. 2026 Mar 5;19(2):593–603. doi: 10.1007/s12194-026-01026-0 (PMC13253659; doi:10.1007/s12194-026-01026-0)
Supplement: Supplementary file 2 — Supplementary Material 2 [file 12194_2026_1026_MOESM2_ESM.zip › Supplementary_file_2/NotebookLM_with_REK/Answers_by_LLM/Case32_answer.txt]

Based on the image findings and the provided information, here's a breakdown of the tasks:
•
Task 1: Diagnose the local invasion factors of pancreatic cancer
◦
Given the image findings, the local invasion factors are: Serosal invasion (S1), Retropancreatic tissue invasion (RP1), Portal venous system invasion (PV1) due to contact of more than 180° with the superior mesenteric vein, and invasion of other organs (OO1) specifically the colon. No Bile duct invasion (CH0), no Duodenal invasion (DU0), no Arterial system invasion (A0) and Extrapancreatic nerve plexus invasion (PL0) are observed [1][2].
◦
Therefore, the diagnosis is: CH0, DU0, S1, RP1, PV1, A0, PL0, OO1 [1][2].
•
Task 2: Determine the T classification of pancreatic cancer
◦
The tumor extends beyond the pancreas and involves the colon (OO1) [1][2]. The tumor size is 60 mm, which is greater than 40 mm but not greater than 60 mm (TS3) [3]. However, the T category in the JPS eighth edition combines tumor size and extrapancreatic extension [4]. Since the tumor involves the colon, and no CA or SMA involvement is mentioned, it extends beyond the pancreas but does not involve the CA or SMA, it is classified as T3 [1]. The definition of T categories for primary pancreatic cancer in the JPS eighth edition is different from that in the UICC eighth edition [4]. The eighth edition of the JPS classification maintains the previous T category based on local invasion [5].
◦
Therefore, the T classification is: T3 [1].
•
Task 3: Determine the N classification of pancreatic cancer
◦
Lymph node metastases are observed in two nodes each at stations 9 and 10. According to the source, for pancreatic body tumors, lymph nodes 9, 10, 11p, 11d, 14t, 18, 8a and 8p are considered regional lymph nodes [6]. Since the tumor is in the body of the pancreas and metastases are found in lymph nodes 9 and 10 [7], this indicates regional lymph node metastasis. Because there are two nodes at station 9 and two nodes at station 10, there are a total of four regional lymph node metastases, so it is classified as N1b [8].
◦
Therefore, the N classification is: N1b [8].
•
Task 4: Determine the M classification of pancreatic cancer
◦
A contrast-enhancing mass with surrounding edema is noted in the left centrum semiovale, raising suspicion of brain metastasis. Lymph node metastasis outside the regional nodes should be recorded as M1 [9].
◦
Therefore, the M classification is: M1 [8].
•
Task 5: Determine the resectability classification of pancreatic cancer
◦
The image findings indicate a tumor with distant metastasis (brain metastasis) [8]. According to the source, distant metastasis, including nonregional lymph node metastasis, is classified as UR-M (unresectable) [10]. In addition, there is contact of more than 180° with the superior mesenteric vein, suggesting invasion and the tumor extends beyond the inferior border of the duodenum, which is classified as UR-LA (locally advanced) [10][11]. Since both UR-LA and UR-M apply, the classification is UR [10][11].
◦
Therefore, the resectability classification is: UR [10][11].
