# Supplementary material for: Enhancing pancreatic cancer staging with large language models: the role of retrieval-augmented generation
Source: Radiol Phys Technol. 2026 Mar 5;19(2):593–603. doi: 10.1007/s12194-026-01026-0 (PMC13253659; doi:10.1007/s12194-026-01026-0)
Supplement: Supplementary file 2 — Supplementary Material 2 [file 12194_2026_1026_MOESM2_ESM.zip › Supplementary_file_2/NotebookLM_with_REK/Answers_by_LLM/Case14_answer.txt]

Okay, I will analyze the provided image findings and complete the tasks as requested, drawing on information from the sources.
Task 1: Diagnose the local invasion factors of pancreatic cancer (CH, DU, S, RP, PV, A, PL, OO)
Based on the image findings, no local invasion factors are identified [Task description, Image findings]. Therefore, the local invasion factors are: CH0, DU0, S0, RP0, PV0, A0, PL0, OO0 [1][2][3].
Task 2: Determine the T classification of pancreatic cancer
The tumor is described as an infiltrative pancreatic cancer measuring 11 mm located in the body of the pancreas [Image findings]. According to the sources, T1 tumors are limited to the pancreas and are 20mm or less in the largest diameter [4]. T1 is further divided based on size [4]:
•
T1a: Tumor size of 5 mm or less
•
T1b: Tumor size greater than 5 mm and less than 10 mm
•
T1c: Tumor size greater than 10 mm but no more than 20 mm
Given that the tumor size is 11 mm, the T classification is T1c [4].
Task 3: Determine the N classification of pancreatic cancer
The image findings indicate lymph node metastases in two nodes each at stations 8a and 8p [Image findings]. According to Table 2, lymph nodes 8a and 8p are regional lymph nodes for the body of the pancreas [5]. Therefore, there is regional lymph node metastasis [5]. The N classification is defined as follows:
•
N0: No regional lymph node metastasis [6]
•
N1: Regional lymph node metastasis [6]
◦
N1a: Metastasis in one to three regional lymph nodes [6]
◦
N1b: Metastasis in four or more regional lymph nodes [6] Since there are a total of four metastatic lymph nodes (two at station 8a and two at station 8p), the N classification is N1b [6].
Task 4: Determine the M classification of pancreatic cancer
The image findings state that no other metastases are observed, meaning there are no distant metastases [Image findings]. M classification is defined as:
•
M0: No distant metastasis [6]
•
M1: Distant metastasis [6] Therefore, the M classification is M0 [6].
Task 5: Determine the resectability classification of pancreatic cancer
Based on the TNM staging, a patient with T1c, N1b and M0, the resectability is not determined by the TNM staging. Resectability is classified into three categories: R (resectable), BR (borderline resectable), and UR (unresectable) [7][8][9].
•
R: No tumor contact with the SMV or PV, less than 180 contacts, or invasion without occlusion. Clear fat planes around the SMA, CA, and CHA show no contact or invasion [7].
•
BR-PV: Tumor contact or invasion of the SMV/PV of 180°degrees or more, or occlusion of the SMV/PV, not exceeding the inferior border of the duodenum [7]. No findings of contact or invasion of the SMA, CA, or CHA [8].
•
BR-A: Tumor contact or invasion of the SMA and/or CA of less than 180 degrees without stenosis or deformity. Tumor contact or invasion of the CHA without tumor contact or invasion of the PHA and/or CA [8].
•
UR-LA: Tumor contact or invasion of the SMV/PV of 180° or more, or occlusion of the SMV/PV extending beyond the inferior border of the duodenum. Tumor contact or invasion of the SMA and/or CA of 180°or more. Tumor contact or invasion of the CHA, showing tumor contact or invasion of the PHA and/or CA. Tumor contact or invasion of the aorta [8].
•
UR-M: Distant metastasis, including nonregional lymph node metastasis [9].
The image findings do not mention any of the criteria for borderline or unresectable classifications. Since the provided information indicates that no local invasion factors are identified [Task 1], and no distant metastases are observed [Task 4], the cancer is considered resectable (R), according to the definition of resectable tumors.
