# Supplementary material for: Enhancing pancreatic cancer staging with large language models: the role of retrieval-augmented generation
Source: Radiol Phys Technol. 2026 Mar 5;19(2):593–603. doi: 10.1007/s12194-026-01026-0 (PMC13253659; doi:10.1007/s12194-026-01026-0)
Supplement: Supplementary file 2 — Supplementary Material 2 [file 12194_2026_1026_MOESM2_ESM.zip › Supplementary_file_2/NotebookLM_with_REK/Answers_by_LLM/Case23_answer.txt]

Based on the image findings and the provided information from the sources, here's a breakdown of the tasks:
Task 1: Diagnose the local invasion factors of pancreatic cancer
Based on the image findings, the pancreatic cancer is located in the tail of the pancreas and has the following local invasion factors:
Serosal invasion: S1 [1]
Retropancreatic tissue invasion: RP1 [1]
Portal venous system invasion (specifically splenic vein): PV1 [1, 2]
No other local invasion factors are identified.
Therefore, the diagnosis is: CH0, DU0, S1, RP1, PV1, A0, PL0, OO0 [1].
Task 2: Determine the T classification of pancreatic cancer
The tumor is in the tail of the pancreas, measures 33 mm, and extends beyond the pancreas with serosal, retropancreatic tissue, and splenic vein invasion [3, 4].
According to the eighth edition of the JPS classification, the T category combines tumor size and extrapancreatic extension [5].
A tumor size greater than 20 mm but not more than 40mm is classified as TS2 [4].
T3: Tumor extends beyond the pancreas but does not involve the CA or SMA [1].
Therefore, the T classification is T3 [1].
Task 3: Determine the N classification of pancreatic cancer
Lymph node metastases are observed in three nodes at station 16b [6].
Station 16b (lymph nodes around abdominal aorta b) is not considered a regional lymph node for tumors in the tail of the pancreas [6, 7].
Regional lymph nodes for the tail of the pancreas are 8a, 9, 10, 11p, 11d, and 18 [7].
N1a: Metastasis in one to three regional lymph nodes [8]
Since there are no regional lymph node metastases, the N classification is N0 [8].
Task 4: Determine the M classification of pancreatic cancer
Metastasis to non-regional lymph nodes (16b) is considered distant metastasis [9, 10].
M1: Distant metastasis [8]
Therefore, the M classification is M1 [8].
Task 5: Determine the resectability classification of pancreatic cancer
Since there is distant metastasis (non-regional lymph node metastasis), the resectability classification is UR-M (tumor with distant metastasis) [11, 12].
Therefore, the resectability classification is UR [11].
