# Supplementary material for: Enhancing pancreatic cancer staging with large language models: the role of retrieval-augmented generation
Source: Radiol Phys Technol. 2026 Mar 5;19(2):593–603. doi: 10.1007/s12194-026-01026-0 (PMC13253659; doi:10.1007/s12194-026-01026-0)
Supplement: Supplementary file 2 — Supplementary Material 2 [file 12194_2026_1026_MOESM2_ESM.zip › Supplementary_file_2/NotebookLM_with_REK/Answers_by_LLM/Case76_answer.txt]

Okay, I will analyze the provided image findings for Case 76 and complete Tasks 1 through 5 as you've requested, drawing from the provided sources.
Task 1: Diagnose the local invasion factors
Based on the image findings, the local invasion factors are:
•
CH0: No bile duct invasion [1].
•
DU0: No duodenal invasion [1].
•
S1: Serosal invasion is present [1].
•
RP1: Retropancreatic tissue invasion is present [1].
•
PV1: Portal venous system invasion is present, specifically of the superior mesenteric vein and splenic vein [1][2].
•
A1: Arterial system invasion is present with stenosis of the splenic artery [2].
•
PL0: No extrapancreatic nerve plexus invasion is identified in the findings [1].
•
OO0: No other organ invasion is identified in the findings [3].
Therefore, the local invasion factors are: CH0, DU0, S1, RP1, PV1, A1, PL0, OO0 [1][2][3].
Task 2: Determine the T classification
The tumor is described as an infiltrative pancreatic cancer measuring 58 mm located in the body of the pancreas [4]. The T category in the JPS classification considers both tumor size and extrapancreatic extension [5]. A tumor greater than 40mm but not >60mm is categorized as TS3 [6]. The image findings indicate that the tumor extends beyond the pancreas (S1, RP1, PV1, A1).
•
T1 tumors are limited to the pancreas and are 20mm or less [7].
•
T2 tumors are limited to the pancreas and are greater than 20 mm [7].
•
T3 tumors extend beyond the pancreas but do not involve the CA or SMA [1].
•
T4 tumors involve the CA or SMA [1].
Because the tumor extends beyond the pancreas and there is arterial system invasion with stenosis of the splenic artery, which is not the CA or SMA but is still an artery, this would be classified as T3 given that there is no invasion of the CA or SMA [1].
Task 3: Determine the N classification
The image findings state that "No lymph node metastases are present." Therefore, the N classification is N0 [8].
•
N0 indicates no regional lymph node metastasis [8].
•
N1 indicates regional lymph node metastasis [8].
•
N1 is further sub-classified into N1a and N1b depending on the number of metastatic regional lymph nodes [8].
Task 4: Determine the M classification
The image findings indicate "Multiple nodular shadows are observed in both lungs, raising suspicion of multiple lung metastases." According to the M category, distant metastasis is recorded as M1 [8]. Since lung metastases are considered distant metastases, the M classification is M1 [8].
•
M0: No distant metastasis [8].
•
M1: Distant metastasis [8].
Task 5: Determine the resectability classification
The image findings indicate contact of more than 180° with the superior mesenteric vein (SMV) and the splenic vein, which is part of the portal venous system and it extends beyond the inferior border of the duodenum [9][10]. This is categorized as UR-LA (locally advanced) [10]. The findings also indicate multiple lung metastases, which is classified as UR-M (distant metastasis) [11].
Since both UR-LA and UR-M apply, the response is UR [10][11].
•
Resectable (R) tumors have no contact with the SMV or PV, less than 180 degrees of contact, or invasion without occlusion, and no contact or invasion of the SMA, CA or CHA [9].
•
Borderline Resectable (BR) is subclassified into BR-PV which involves SMV/PV invasion alone, and BR-A which involves arterial invasion [9][10].
•
Unresectable (UR) is subclassified into UR-LA and UR-M [10][11].
Summary of Findings
•
Task 1: CH0, DU0, S1, RP1, PV1, A1, PL0, OO0
•
Task 2: T3
•
Task 3: N0
•
Task 4: M1
•
Task 5: UR
