# Supplementary material for: Enhancing pancreatic cancer staging with large language models: the role of retrieval-augmented generation
Source: Radiol Phys Technol. 2026 Mar 5;19(2):593–603. doi: 10.1007/s12194-026-01026-0 (PMC13253659; doi:10.1007/s12194-026-01026-0)
Supplement: Supplementary file 2 — Supplementary Material 2 [file 12194_2026_1026_MOESM2_ESM.zip › Supplementary_file_2/NotebookLM_with_REK/Answers_by_LLM/Case41_answer.txt]

Based on the image findings and the provided information, here's a breakdown of the tasks:
•
Task 1: Diagnose the local invasion factors
◦
The image findings indicate serosal invasion (S1), retropancreatic tissue invasion (RP1), and extrapancreatic nerve plexus invasion (PL1). No other local invasion factors are identified.
◦
Therefore, the local invasion factors are: CH0, DU0, S1, RP1, PV0, A0, PL1, OO0 [1][2][3].
•
Task 2: Determine the T classification
◦
The tumor is limited to the pancreas and measures 15 mm [4]. This falls within the T1c category, which includes tumors greater than 10 mm but no more than 20 mm in the largest diameter [4].
◦
Therefore, the T classification is T1c [4].
•
Task 3: Determine the N classification
◦
The image findings state that no lymph node metastases are present [5].
◦
Therefore, the N classification is N0 [5].
•
Task 4: Determine the M classification
◦
The image findings indicate that no other metastases are observed [5].
◦
Therefore, the M classification is M0 [5].
•
Task 5: Determine the resectability classification
◦
Based on the T, N, and M classifications (T1c, N0, M0), there is no distant metastasis [5][6]. The tumor is limited to the pancreas [4].
◦
The document defines resectability (R) as no tumor contact with the superior mesenteric vein (SMV) or portal vein (PV), less than 180 contacts, or invasion without occlusion [7]. The clear fat planes around the SMA, CA, and common hepatic artery (CHA) show no contact or invasion [7]. Borderline resectable (BR) and unresectable (UR) classifications involve tumor contact or invasion of these structures or distant metastasis [7][8][9]. Since there's no mention of such contact or invasion in the image findings, and no distant metastasis, it can be inferred that the tumor is resectable.
◦
Therefore, the resectability classification is R [7].
