# Supplementary material for: Enhancing pancreatic cancer staging with large language models: the role of retrieval-augmented generation
Source: Radiol Phys Technol. 2026 Mar 5;19(2):593–603. doi: 10.1007/s12194-026-01026-0 (PMC13253659; doi:10.1007/s12194-026-01026-0)
Supplement: Supplementary file 2 — Supplementary Material 2 [file 12194_2026_1026_MOESM2_ESM.zip › Supplementary_file_2/NotebookLM_with_REK/Answers_by_LLM/Case89_answer.txt]

Based on the image findings and the provided information, here are the responses to the tasks:
•
Task 1: Diagnose the local invasion factors of pancreatic cancer [1][2][3]
•
Given that no local invasion factors are identified in the image findings, the diagnosis is:
•
CH0, DU0, S0, RP0, PV0, A0, PL0, OO0 [1][2][3].
•
Task 2: Determine the T classification of pancreatic cancer [4][5]
•
The image findings indicate a pancreatic carcinoma in situ with an overall diameter of 5 mm in the head of the pancreas.
◦
Since it is carcinoma in situ, it is classified as Tis [6].
•
Task 3: Determine the N classification of pancreatic cancer [4][7]
•
The image findings state that there are no findings suggestive of lymph node metastasis [7]. Therefore:
◦
The N classification is N0, indicating no regional lymph node metastasis [8].
•
Task 4: Determine the M classification of pancreatic cancer [4][8]
•
The image findings indicate that no other metastases are observed [8]. Therefore:
◦
The M classification is M0, indicating no distant metastasis [8].
•
Task 5: Determine the resectability classification of pancreatic cancer
•
Based on the above classifications and the definitions for resectability [9][10][11]:
◦
Since the T classification is Tis, N classification is N0, and M classification is M0, and there's no mention of tumor contact/invasion of major vessels, the resectability classification is R (resectable) [9].
