# Supplementary material for: Enhancing pancreatic cancer staging with large language models: the role of retrieval-augmented generation
Source: Radiol Phys Technol. 2026 Mar 5;19(2):593–603. doi: 10.1007/s12194-026-01026-0 (PMC13253659; doi:10.1007/s12194-026-01026-0)
Supplement: Supplementary file 2 — Supplementary Material 2 [file 12194_2026_1026_MOESM2_ESM.zip › Supplementary_file_2/NotebookLM_with_REK/Answers_by_LLM/Case9_answer.txt]

Okay, I will analyze the provided image findings and complete the tasks as requested, drawing on information from the sources.
Task 1: Diagnosis of Local Invasion Factors
Based on the image findings, the local invasion factors are as follows:
•
Duodenal invasion (DU) is suspected due to the tumor's extensive contact and duodenal stenosis [1]. Therefore, DU1 is noted.
•
Retropancreatic tissue invasion (RP) is observed [1]. Thus, RP1 is noted.
•
The tumor is in contact with the inferior vena cava, with an indistinct boundary, suggesting invasion of other organs (OO) [2]. Thus, OO1 is noted.
•
No other local invasion factors are identified in the image findings.
•
Therefore, bile duct invasion (CH) is absent, CH0 [1].
•
Serosal invasion (S) is absent, S0 [1].
•
Portal venous system invasion (PV) is absent, PV0 [1].
•
Arterial system invasion (A) is absent, A0 [3].
•
Extrapancreatic nerve plexus invasion (PL) is absent, PL0 [2][3].
Therefore, the local invasion factors are: CH0, DU1, S0, RP1, PV0, A0, PL0, OO1.
Task 2: Determination of T Classification
•
The tumor size is 37 mm, which falls into the T2 category which is described as "Tumor limited to the pancreas, with a size of more than 20 mm in the largest diameter" [4].
•
However, the tumor extends beyond the pancreas and invades the retropancreatic tissue and the inferior vena cava.
•
According to the sources, T3 is defined as "Tumor extends beyond the pancreas but does not involve the CA or SMA" [1].
•
T4 is defined as "Tumor involves the CA or SMA" [1].
•
Since the tumor extends beyond the pancreas, but does not involve the CA or SMA, but does invade the inferior vena cava, which is a factor outside of the T category, the appropriate T classification is T3.
Task 3: Determination of N Classification
•
Lymph node metastases are observed in two nodes at station 2 [5].
•
Station 2 lymph nodes are "Left cardial lymph nodes" [5].
•
According to Table 2 in the sources, the regional lymph nodes for the head of the pancreas are 6, 8a, 8p, 12a, 12b, 12p, 13, 14t, 17 [6].
•
Because the lymph node metastases are at station 2, which is not one of the regional lymph nodes, this would not be included in the N classification, but the M classification.
•
Since there is no regional lymph node metastasis, the N classification is N0 [7].
Task 4: Determination of M Classification
•
Lymph node metastasis outside the regional nodes is classified as M1 [8]. Since the lymph node metastases at station 2 are not regional lymph nodes, this would be classified as M1.
•
There are no other distant metastases.
•
Therefore, the M classification is M1 [7].
Task 5: Determination of Resectability Classification
•
Since the M classification is M1, the resectability classification is UR [9][10].
•
Specifically, the classification would be UR-M, meaning "tumor with distant metastasis," which includes nonregional lymph node metastasis [10].
In summary, based on the image findings and the provided criteria:
•
Task 1: CH0, DU1, S0, RP1, PV0, A0, PL0, OO1
•
Task 2: T3
•
Task 3: N0
•
Task 4: M1
•
Task 5: UR
