# Supplementary material for: Enhancing pancreatic cancer staging with large language models: the role of retrieval-augmented generation
Source: Radiol Phys Technol. 2026 Mar 5;19(2):593–603. doi: 10.1007/s12194-026-01026-0 (PMC13253659; doi:10.1007/s12194-026-01026-0)
Supplement: Supplementary file 2 — Supplementary Material 2 [file 12194_2026_1026_MOESM2_ESM.zip › Supplementary_file_2/NotebookLM_with_REK/Answers_by_LLM/Case95_answer.txt]

Based on the image findings and the provided information, here's a breakdown of the tasks:
•
Task 1: Diagnose the local invasion factors
◦
The image findings state that no local invasion factors are identified.
◦
Therefore, the diagnosis for local invasion factors is: CH0, DU0, S0, RP0, PV0, A0, PL0, OO0 [1][2][3].
•
Task 2: Determine the T classification
◦
The image findings describe a pancreatic carcinoma in situ with an overall diameter of 8 mm in the body of the pancreas.
◦
According to the source, Tis refers to carcinoma in situ [4].
◦
Therefore, the T classification is: Tis [4].
•
Task 3: Determine the N classification
◦
The image findings indicate no findings suggestive of lymph node metastasis.
◦
N0 indicates no regional lymph node metastasis [5].
◦
Therefore, the N classification is: N0 [5].
•
Task 4: Determine the M classification
◦
The image findings state that no other metastases are observed.
◦
M0 indicates no distant metastasis [5].
◦
Therefore, the M classification is: M0 [5].
•
Task 5: Determine the resectability classification
◦
With T classification as Tis, N classification as N0, and M classification as M0, there is no distant metastasis [5]. Also, there is no contact or invasion of the SMA, CA, or CHA [6].
◦
Based on the definition, this cancer is considered resectable [6].
◦
Therefore, the resectability classification is: R [6].
