# Supplementary material for: Enhancing pancreatic cancer staging with large language models: the role of retrieval-augmented generation
Source: Radiol Phys Technol. 2026 Mar 5;19(2):593–603. doi: 10.1007/s12194-026-01026-0 (PMC13253659; doi:10.1007/s12194-026-01026-0)
Supplement: Supplementary file 2 — Supplementary Material 2 [file 12194_2026_1026_MOESM2_ESM.zip › Supplementary_file_2/NotebookLM_with_REK/Answers_by_LLM/Case26_answer.txt]

Okay, I will analyze the provided image findings and complete the tasks as requested, using the provided sources.
Task 1: Diagnose the local invasion factors of pancreatic cancer (CH, DU, S, RP, PV, A, PL, OO)
Based on the image findings, here's the diagnosis of local invasion factors:
•
CH0: No bile duct invasion is noted in the findings [1].
•
DU0: No duodenal invasion is explicitly mentioned, though the tumor extends beyond the inferior border of the duodenum, this refers to the resectability [1][2].
•
S0: No serosal invasion is noted [1].
•
RP1: Retropancreatic tissue invasion is noted [1].
•
PV1: There is contact of more than 180° with the superior mesenteric vein, suggesting portal venous system invasion [1][3].
•
A0: No arterial system invasion is mentioned [1][3].
•
PL0: No extrapancreatic nerve plexus invasion is mentioned [1][4].
•
OO0: No other organ invasion is noted [1][4].
Therefore, the local invasion factors are: CH0, DU0, S0, RP1, PV1, A0, PL0, OO0.
Task 2: Determine the T classification of pancreatic cancer
•
The tumor is described as 21 mm and located in the body of the pancreas. According to the source, T1 tumors are 20mm or less, and T2 tumors are greater than 20mm [5].
•
The sources explain that the T category is based on tumor size and extrapancreatic extension [6].
•
Since the tumor is 21mm, it is greater than 20mm, and there is an extrapancreatic extension (retropancreatic tissue invasion), it is classified as T3. T3 tumors extend beyond the pancreas but do not involve the celiac artery (CA) or superior mesenteric artery (SMA) [1]. Even though the tumor is described as invading the portal venous system, the T category does not consider this factor. Therefore, the T classification is T3. [1][5][6]
Task 3: Determine the N classification of pancreatic cancer
•
The image findings note lymph node metastases in three nodes at station 8p and one node at station 18. According to Table 2, for a tumor in the body of the pancreas, lymph nodes 8p and 18 are considered regional lymph nodes [7][8].
•
The findings show four regional lymph node metastases. According to the source, N1a is metastasis in one to three regional lymph nodes, and N1b is metastasis in four or more regional lymph nodes [9].
•
Therefore, the N classification is N1b.
Task 4: Determine the M classification of pancreatic cancer
•
The image findings state, "No other metastases are observed" [9]. However, positive peritoneal cytology is considered distant metastasis (M1) [10][11]. Since there is no mention of peritoneal cytology, it's assumed to be negative [9].
•
Since the provided findings do not describe metastasis to non-regional lymph nodes, and no other distant metastases are noted, the M classification is M0 [9][12].
Task 5: Determine the resectability classification of pancreatic cancer
•
The image findings describe the tumor as having "contact of more than 180° with the superior mesenteric vein, suggesting invasion" and that "the tumor extends beyond the inferior border of the duodenum" [2][13].
•
According to the resectability criteria, "tumor contact or invasion of the SMV/PV of 180° or more, or occlusion of the SMV/PV extending beyond the inferior border of the duodenum" classifies the tumor as UR-LA (unresectable- locally advanced) [2].
•
Because the tumor extends beyond the inferior border of the duodenum and invades the SMV greater than 180 degrees, it is classified as UR.
In summary:
•
Task 1: CH0, DU0, S0, RP1, PV1, A0, PL0, OO0
•
Task 2: T3
•
Task 3: N1b
•
Task 4: M0
•
Task 5: UR
