# Supplementary material for: Enhancing pancreatic cancer staging with large language models: the role of retrieval-augmented generation
Source: Radiol Phys Technol. 2026 Mar 5;19(2):593–603. doi: 10.1007/s12194-026-01026-0 (PMC13253659; doi:10.1007/s12194-026-01026-0)
Supplement: Supplementary file 2 — Supplementary Material 2 [file 12194_2026_1026_MOESM2_ESM.zip › Supplementary_file_2/NotebookLM_with_REK/Answers_by_LLM/Case11_answer.txt]

Okay, I will complete the tasks based on the provided image findings and the information in the sources.
Task 1: Diagnose the local invasion factors of pancreatic cancer (CH, DU, S, RP, PV, A, PL, OO)
Based on the image findings, "No local invasion factors are noted" [your query], which means all local invasion factors are absent. Therefore:
•
CH0, DU0, S0, RP0, PV0, A0, PL0, OO0 [your query, 9, 10, 11]
Task 2: Determine the T classification of pancreatic cancer (T0, Tis, T1a, T1b, T1c, T2, T3, T4)
•
The image findings describe a nodular pancreatic cancer measuring 11 mm located in the head of the pancreas [your query]. According to the source, a tumor limited to the pancreas and that is greater than 10 mm but no more than 20 mm is classified as T1c [1].
•
Since there are no local invasion factors [your query, 9, 10, 11] and the tumor size is 11mm, the T classification is T1c [1].
Task 3: Determine the N classification of pancreatic cancer (N0, N1a, N1b) based on the defined criteria for regional lymph nodes.
•
The image findings state, "No lymph node metastases are present" [your query].
•
According to the source, N0 indicates no regional lymph node metastasis [2]. Therefore the N classification is N0 [2].
Task 4: Determine the M classification of pancreatic cancer (M0, M1)
•
The image findings indicate, "No other metastases are observed" [your query].
•
The source states that M0 indicates no distant metastasis [2]. Therefore, the M classification is M0 [2].
Task 5: Based on the answer to Task 4, determine the resectability classification of pancreatic cancer (R, BR, UR).
•
The source defines Resectable (R) as having no tumor contact with the superior mesenteric vein (SMV) or portal vein (PV), less than 180 contacts, or invasion without occlusion, and clear fat planes around the SMA, CA, and common hepatic artery (CHA) with no contact or invasion [3].
•
Since the image findings indicate no local invasion factors and no lymph node or other metastases [your query], and the tumor is limited to the pancreas, the tumor is considered Resectable (R) [3].
