# Supplementary material for: Enhancing pancreatic cancer staging with large language models: the role of retrieval-augmented generation
Source: Radiol Phys Technol. 2026 Mar 5;19(2):593–603. doi: 10.1007/s12194-026-01026-0 (PMC13253659; doi:10.1007/s12194-026-01026-0)
Supplement: Supplementary file 2 — Supplementary Material 2 [file 12194_2026_1026_MOESM2_ESM.zip › Supplementary_file_2/NotebookLM_with_REK/Answers_by_LLM/Case44_answer.txt]

Based on the image findings and the provided information, here's a breakdown of the tasks:
•
Task 1: Diagnose the local invasion factors of pancreatic cancer [1][2][3]
◦
Given the presence of serosal invasion, retropancreatic tissue invasion, and suspected superior mesenteric vein invasion, the local invasion factors are:
◦
CH0, DU0, S1, RP1, PV1, A0, PL0, OO0
•
Task 2: Determine the T classification of pancreatic cancer [1][4][5]
◦
The tumor is in the tail of the pancreas, measures 33 mm, and extends beyond the pancreas [1][6][7]. According to the eighth edition of the JPS classification, the T category combines "tumor size" and "extrapancreatic extension" [4].

Given the tumor size is greater than 20mm but not more than 40mm, and it extends beyond the pancreas but does not involve the CA or SMA, the T classification is T3 [1][7].
◦
T3
•
Task 3: Determine the N classification of pancreatic cancer [8][9]
◦
No lymph node metastases are present [9].
◦
N0
•
Task 4: Determine the M classification of pancreatic cancer [9][10]
◦
Multiple liver and splenic metastases are present, indicating distant metastasis [9].
◦
M1
•
Task 5: Determine the resectability classification of pancreatic cancer [11][12][13]
◦
Given the presence of distant metastasis (multiple liver and splenic metastases), the resectability classification is UR-M (unresectable due to distant metastasis) [13].
◦
UR
