# Supplementary material for: Enhancing pancreatic cancer staging with large language models: the role of retrieval-augmented generation
Source: Radiol Phys Technol. 2026 Mar 5;19(2):593–603. doi: 10.1007/s12194-026-01026-0 (PMC13253659; doi:10.1007/s12194-026-01026-0)
Supplement: Supplementary file 2 — Supplementary Material 2 [file 12194_2026_1026_MOESM2_ESM.zip › Supplementary_file_2/NotebookLM_with_REK/Answers_by_LLM/Case73_answer.txt]

Based on the image findings and the provided information from the sources, here's a breakdown of the tasks:
•
Task 1: Diagnose the local invasion factors of pancreatic cancer
◦
Based on the image findings, the local invasion factors are:
▪
Serosal invasion (S1) [1]
▪
Retropancreatic tissue invasion (RP1) [1]
▪
Arterial system invasion (A1), specifically the common hepatic artery [1][2]
◦
Therefore, the diagnosis of local invasion factors is: CH0, DU0, S1, RP1, PV0, A1, PL0, OO0 [1].
•
Task 2: Determine the T classification of pancreatic cancer
◦
The tumor is described as infiltrative and measures 56 mm in the head of the pancreas [3][4].
◦
Serosal and retropancreatic tissue invasion are noted [1].
◦
There is suspicion of common hepatic artery stenosis, suggesting possible arterial invasion (A1) [2].
◦
According to the eighth edition of the JPS classification, the T category combines tumor size and extrapancreatic extension [5]. A tumor size greater than 40mm but not greater than 60mm is classified as TS3 [4].
◦
T4 is based on celiac artery (CA) or superior mesenteric artery (SMA) invasion [5]. Because the tumor involves the common hepatic artery, but not the celiac artery (CA) or superior mesenteric artery (SMA), the T-classification is not T4 [1][2].
◦
Given the information, the T classification is T3 (Tumor extends beyond the pancreas but does not involve the CA or SMA) [1].
•
Task 3: Determine the N classification of pancreatic cancer
◦
The image findings indicate no lymph node metastasis [6].
◦
Therefore, the N classification is N0 (No regional lymph node metastasis) [6].
•
Task 4: Determine the M classification of pancreatic cancer
◦
The image findings state that no other metastases were observed [6].
◦
Therefore, the M classification is M0 (No distant metastasis) [6].
•
Task 5: Determine the resectability classification of pancreatic cancer
◦
The tumor involves the common hepatic artery (CHA), but not the proper hepatic artery (PHA) or celiac artery (CA).
◦
Based on the criteria, this would be classified as BR-A (arterial invasion) [7].
◦
Therefore, the resectability classification of pancreatic cancer is BR [8].
