# Supplementary material for: Enhancing pancreatic cancer staging with large language models: the role of retrieval-augmented generation
Source: Radiol Phys Technol. 2026 Mar 5;19(2):593–603. doi: 10.1007/s12194-026-01026-0 (PMC13253659; doi:10.1007/s12194-026-01026-0)
Supplement: Supplementary file 2 — Supplementary Material 2 [file 12194_2026_1026_MOESM2_ESM.zip › Supplementary_file_2/NotebookLM_with_REK/Answers_by_LLM/Case90_answer.txt]

Based on the image findings for Case 90, here's a breakdown of the tasks:
•
Task 1: Diagnose the local invasion factors [1][2][3]
◦
No local invasion factors are identified in the image findings.
◦
Therefore: CH0, DU0, S0, RP0, PV0, A0, PL0, OO0
•
Task 2: Determine the T classification [1][4][5]
◦
The tumor is located in the tail of the pancreas and measures 25 mm [6].
◦
T1: Tumor limited to the pancreas, with a size of 20 mm or less in the largest diameter [5].
◦
T2: Tumor limited to the pancreas, with a size of more than 20 mm in the largest diameter[5].
◦
Since the tumor size is greater than 20mm, the T classification is: T2
•
Task 3: Determine the N classification [7][8][9][10][11][12][13]
◦
Lymph node metastasis is observed in one node at station 10 [7].
◦
For the pancreatic tail, regional lymph nodes are 8a, 9, 10, 11p, 11d, and 18 [12].
◦
N0: No regional lymph node metastasis [13].
◦
N1: Regional lymph node metastasis [13].
◦
N1a: Metastasis in one to three regional lymph nodes [13].
◦
Since there is metastasis in one regional lymph node (station 10), the N classification is: N1a
•
Task 4: Determine the M classification [13][14][15]
◦
No other metastases are observed [13].
◦
M0: No distant metastasis [13].
◦
M1: Distant metastasis [13].
◦
Since there are no distant metastases, the M classification is: M0
•
Task 5: Determine the resectability classification [16][17][18]
◦
No tumor contact with the superior mesenteric vein (SMV) or portal vein (PV), less than 180 contacts, or invasion without occlusion. The clear fat planes around the SMA, CA, and common hepatic artery (CHA) show no contact or invasion [16].
◦
No findings of contact or invasion of the SMA, CA, or CHA. Tumor contact or invasion of the SMV/PV of 180°degrees or more, or occlusion of the SMV/PV, not exceeding the inferior border of the duodenum [16].
◦
Distant metastasis, including nonregional lymph node metastasis [18].
◦
Given the information, the resectability classification is: R
