# Supplementary material for: Enhancing pancreatic cancer staging with large language models: the role of retrieval-augmented generation
Source: Radiol Phys Technol. 2026 Mar 5;19(2):593–603. doi: 10.1007/s12194-026-01026-0 (PMC13253659; doi:10.1007/s12194-026-01026-0)
Supplement: Supplementary file 2 — Supplementary Material 2 [file 12194_2026_1026_MOESM2_ESM.zip › Supplementary_file_2/NotebookLM_with_REK/Answers_by_LLM/Case58_answer.txt]

Based on the image findings and the provided information from the sources, here's a breakdown of the tasks:
•
Task 1: Diagnose the local invasion factors of pancreatic cancer
◦
Given the findings of serosal invasion, retropancreatic tissue invasion, and contact of more than 180° with the portal vein, the local invasion factors are:
◦
S1 (serosal invasion present) [1]
◦
RP1 (retropancreatic tissue invasion present) [1]
◦
PV1 (portal venous system invasion present) [1]
◦
Therefore, the diagnosis of local invasion factors is: CH0, DU0, S1, RP1, PV1, A0, PL0, OO0 [1].
•
Task 2: Determine the T classification of pancreatic cancer
◦
The tumor is described as an infiltrative pancreatic cancer measuring 48 mm in the head of the pancreas [2][3]. According to the eighth edition of the JPS classification, the T category is evaluated by combining "tumor size" and "extrapancreatic extension" [2].
◦
T1: Tumor limited to the pancreas, with a size of 20 mm or less in the largest diameter [4]
◦
T2: Tumor limited to the pancreas, with a size of more than 20 mm in the largest diameter [4]
◦
T3: Tumor extends beyond the pancreas but does not involve the CA or SMA [1]
◦
T4: Tumor involves the CA or SMA [1]
◦
Given the tumor extends beyond the pancreas (S1, RP1, PV1) and is larger than 40mm but not greater than 60mm, but does not involve the CA or SMA, the T classification is: T3 [1][5].
•
Task 3: Determine the N classification of pancreatic cancer
◦
Lymph node metastasis is observed in one node at station 14t [6].
◦
Station 14t is considered a regional lymph node for tumors in the pancreatic head [7][8].
◦
N0: No regional lymph node metastasis [6]
◦
N1: Regional lymph node metastasis [6]
◦
N1a: Metastasis in one to three regional lymph nodes [6]
◦
N1b: Metastasis in four or more regional lymph nodes [6]
◦
Since there is metastasis in one regional lymph node (14t), the N classification is: N1a [6].
•
Task 4: Determine the M classification of pancreatic cancer
◦
Osteolytic changes are noted on the left side of the Th8 vertebral body, raising suspicion of bone metastasis [6].
◦
M0: No distant metastasis [6]
◦
M1: Distant metastasis [6]
◦
Bone metastasis is a distant metastasis site [6].
◦
Therefore, the M classification is: M1 [6].
•
Task 5: Determine the resectability classification of pancreatic cancer
◦
The image findings indicate an infiltrative pancreatic cancer, serosal and retropancreatic tissue invasion, more than 180° contact with the portal vein (suggesting invasion), and bone metastasis [9][10][11].
◦
Resectable (R): Fails to meet the criteria [9]
◦
Borderline Resectable (BR):
▪
BR-PV (SMV/PV invasion alone): No findings of contact or invasion of the SMA, CA, or CHA. Tumor contact or invasion of the SMV/PV of 180°degrees or more, or occlusion of the SMV/PV, not exceeding the inferior border of the duodenum [9]. The case meets this condition.
▪
BR-A (arterial invasion): Not applicable [10]
◦
Unresectable (UR):
▪
UR-LA (locally advanced): tumor contact or invasion of the SMV/PV of 180° or more, or occlusion of the SMV/PV extending beyond the inferior border of the duodenum. Not applicable [10].
▪
UR-M (tumor with distant metastasis): distant metastasis, including nonregional lymph node metastasis. The case meets this condition with bone metastasis [11].
◦
Since the criteria for UR-M (distant metastasis) are met, the resectability classification is: UR [11].
