# Supplementary material for: Enhancing pancreatic cancer staging with large language models: the role of retrieval-augmented generation
Source: Radiol Phys Technol. 2026 Mar 5;19(2):593–603. doi: 10.1007/s12194-026-01026-0 (PMC13253659; doi:10.1007/s12194-026-01026-0)
Supplement: Supplementary file 2 — Supplementary Material 2 [file 12194_2026_1026_MOESM2_ESM.zip › Supplementary_file_2/NotebookLM_with_REK/Answers_by_LLM/Case49_answer.txt]

Okay, I will analyze the provided image findings and complete the tasks as requested, drawing on information from the sources.
Task 1: Local Invasion Factors
Based on the image findings and the definitions provided in the sources, here's the assessment of local invasion factors:
•
CH (Bile duct invasion): No mention of bile duct invasion in the image findings, therefore CH0 [1].
•
DU (Duodenal invasion): No mention of duodenal invasion in the image findings, therefore DU0 [1].
•
S (Serosal invasion): Serosal invasion is noted in the image findings, therefore S1 [1].
•
RP (Retropancreatic tissue invasion): Retropancreatic tissue invasion is noted in the image findings, therefore RP1 [1].
•
PV (Portal venous system invasion): No mention of portal venous system invasion in the image findings, therefore PV0 [1].
•
A (Arterial system invasion): The image findings indicate contact of more than 180° with the splenic artery, suggesting invasion and the tumor is in contact with the aorta, with an indistinct boundary, indicating invasion, therefore A1 [2].
•
PL (Extrapancreatic nerve plexus invasion): No mention of extrapancreatic nerve plexus invasion in the image findings, therefore PL0 [2].
•
OO (Invasion of other organs): The image findings indicate the tumor is in contact with the aorta, with an indistinct boundary, indicating invasion, therefore OO1 [3].
Therefore, the local invasion factors are: CH0, DU0, S1, RP1, PV0, A1, PL0, OO1
Task 2: T Classification
The T classification in the JPS eighth edition combines tumor size and extrapancreatic extension [4]. The tumor is described as an infiltrative pancreatic cancer measuring 55 mm in the body of the pancreas [5]. The tumor extends beyond the pancreas and involves the aorta and splenic artery [1][2]. According to the JPS classification:
•
T1: Tumor limited to the pancreas, with a size of 20 mm or less [6].
•
T2: Tumor limited to the pancreas, with a size of more than 20 mm [6].
•
T3: Tumor extends beyond the pancreas but does not involve the CA or SMA [1].
•
T4: Tumor involves the CA or SMA [1].
Given that the tumor extends beyond the pancreas, and involves the splenic artery, and aorta, this classifies it as T4 [1].
Task 3: N Classification
The image findings state that no lymph node metastases are present [7]. Based on this, the N classification is N0 [7].
Task 4: M Classification
The image findings indicate that two hypodense masses are observed in the right lobe of the liver, raising suspicion of liver metastases. Liver metastases are classified as M1 [7][8]. Therefore, the M classification is M1.
Task 5: Resectability Classification
•
Resectable (R): No tumor contact with the SMV or PV, less than 180° contact, or invasion without occlusion. Clear fat planes around the SMA, CA, and CHA show no contact or invasion [9].
•
Borderline Resectable (BR): Subclassified into BR-PV (SMV/PV invasion) and BR-A (arterial invasion). BR-A is defined as tumor contact or invasion of the SMA and/or CA of less than 180 degrees without stenosis or deformity [10].
•
Unresectable (UR): Subclassified into UR-LA (locally advanced) and UR-M (distant metastasis). UR-LA involves tumor contact or invasion of the SMV/PV of 180° or more, or occlusion extending beyond the inferior border of the duodenum, or tumor contact or invasion of the SMA and/or CA of 180°or more [10]. UR-M involves distant metastasis including non-regional lymph node metastasis [11].
Given that the tumor is invading the aorta and there are suspected liver metastases, the classification is UR [10][11]. Specifically, both UR-LA (due to arterial invasion) and UR-M (due to distant metastasis) criteria are met. Since there is both BR and UR criteria met, the response is UR.
