# Supplementary material for: Enhancing pancreatic cancer staging with large language models: the role of retrieval-augmented generation
Source: Radiol Phys Technol. 2026 Mar 5;19(2):593–603. doi: 10.1007/s12194-026-01026-0 (PMC13253659; doi:10.1007/s12194-026-01026-0)
Supplement: Supplementary file 2 — Supplementary Material 2 [file 12194_2026_1026_MOESM2_ESM.zip › Supplementary_file_2/NotebookLM_with_REK/Answers_by_LLM/Case1_answer.txt]

Okay, I will analyze the provided image findings and complete the requested tasks based on the information in the sources.
Task 1: Diagnose local invasion factors
Based on the image findings, "No local invasion factors are noted" [image findings]. Therefore, the local invasion factors are:
•
CH0: Bile duct invasion is absent [1].
•
DU0: Duodenal invasion is absent [1].
•
S0: Serosal invasion is absent [1].
•
RP0: Retropancreatic tissue invasion is absent [1].
•
PV0: Portal venous system invasion is absent [1].
•
A0: Arterial system invasion is absent [2].
•
PL0: Extrapancreatic nerve plexus invasion is absent [2].
•
OO0: Invasion of other organs is absent [3].
Thus, the response for Task 1 is: CH0, DU0, S0, RP0, PV0, A0, PL0, OO0.
Task 2: Determine the T classification
The tumor is described as a "nodular pancreatic cancer measuring 20 mm" [image findings]. Since no local invasion factors are present, the T category is determined by tumor size [4]. A tumor of 20 mm or less is categorized as T1 [5]. There are no further subcategories of T1 based on local invasion factors. Since the tumor is 20mm, it is classified as T1c.
Task 3: Determine the N classification
The image findings state that "Lymph node metastases are identified in two nodes at station 10 and two nodes at station 11d" [image findings]. According to Table 2, lymph nodes at stations 10 and 11d are considered regional lymph nodes for a tumor in the body of the pancreas [6]. The presence of metastasis in 4 regional lymph nodes is classified as N1b [7].
Task 4: Determine the M classification
The image findings state, "No other metastases are observed" [image findings]. According to the sources, metastasis to non-regional lymph nodes is considered distant metastasis [8][9]. However, no non-regional lymph node metastases are mentioned in the image findings. Therefore, there is no distant metastasis, so the M classification is M0 [7].
Task 5: Determine the resectability classification
Based on the previous classifications, we know the following:
•
The tumor is T1c, meaning it is limited to the pancreas and is 20mm or less in size.
•
There are metastases in 4 regional lymph nodes (N1b).
•
There are no distant metastases (M0). The resectability classification is based on tumor contact or invasion of the superior mesenteric vein (SMV), portal vein (PV), superior mesenteric artery (SMA), celiac artery (CA) or common hepatic artery (CHA). Since no local invasion factors were noted, the tumor is not in contact or invading any of the aforementioned arteries or veins [image findings, 26, 27]. The tumor is categorized as resectable [10]. Therefore, the resectability classification is R.
