# Supplementary material for: Enhancing pancreatic cancer staging with large language models: the role of retrieval-augmented generation
Source: Radiol Phys Technol. 2026 Mar 5;19(2):593–603. doi: 10.1007/s12194-026-01026-0 (PMC13253659; doi:10.1007/s12194-026-01026-0)
Supplement: Supplementary file 2 — Supplementary Material 2 [file 12194_2026_1026_MOESM2_ESM.zip › Supplementary_file_2/NotebookLM_with_REK/Answers_by_LLM/Case81_answer.txt]

Based on the image findings and the provided information, here's a breakdown of the tasks:
•
Task 1: Diagnose the local invasion factors of pancreatic cancer [1][2][3]
•
Based on the image findings, the local invasion factors are:
◦
CH0 (absent) [1]
◦
DU0 (absent) [1]
◦
S1 (present) [1]
◦
RP1 (present) [1]
◦
PV1 (present, splenic vein interruption suggests portal venous system invasion) [1][2]
◦
A1 (present, splenic artery contact of more than 180° suggests arterial system invasion) [1][2]
◦
PL0 (absent) [1]
◦
OO0 (absent) [1][3]
•
Therefore, the response is: CH0, DU0, S1, RP1, PV1, A1, PL0, OO0
•
Task 2: Determine the T classification of pancreatic cancer [4]
•
The image findings describe an infiltrative pancreatic cancer measuring 55 mm in the body of the pancreas, with serosal and retropancreatic tissue invasion, as well as splenic vein and artery involvement. [1][5]
◦
T1: Tumor limited to the pancreas, with a size of 20 mm or less in the largest diameter [6]
◦
T2: Tumor limited to the pancreas, with a size of more than 20 mm in the largest diameter [6]
◦
T3: Tumor extends beyond the pancreas but does not involve the CA or SMA [1]
◦
T4: Tumor involves the CA or SMA [1]
•
Given the tumor extends beyond the pancreas and involves the splenic artery (a component of the arterial system) [2], and the size is 55mm, the T category is T4 [1].
•
Task 3: Determine the N classification of pancreatic cancer
•
The image findings indicate lymph node metastases in four nodes at station 8a. According to the regional lymph nodes definitions, station 8a is a regional lymph node for both the head and body of the pancreas [8].
◦
N0: No regional lymph node metastasis [9]
◦
N1: Regional lymph node metastasis [9]
▪
N1a: Metastasis in one to three regional lymph nodes [9]
▪
N1b: Metastasis in four or more regional lymph nodes [9]
•
Since there are metastases in four regional lymph nodes, the N classification is N1b [9].
•
Task 4: Determine the M classification of pancreatic cancer [9]
•
The image findings state, "No other evident metastases are observed". This indicates there is no distant metastasis.
◦
M0: No distant metastasis [9]
◦
M1: Distant metastasis [9]
•
Therefore, the M classification is M0 [9].
•
Task 5: Determine the resectability classification of pancreatic cancer [10]
•
Based on the previous tasks:
◦
The tumor involves the splenic artery (A1) [2].
◦
There is no distant metastasis (M0) [9].
◦
The tumor contacts the splenic artery more than 180°, suggesting invasion [11].
•
Considering these factors:
◦
Resectable (R): Requires no tumor contact/invasion of SMA, CA, or CHA [10].
◦
Borderline Resectable (BR):
▪
BR-A (arterial invasion): Tumor contact or invasion of the SMA and/or CA of less than 180 degrees [11].
◦
Unresectable (UR):
▪
UR-LA (locally advanced): Tumor contact or invasion of the SMA and/or CA of 180° or more [11].
▪
UR-M (tumor with distant metastasis): Distant metastasis, including nonregional lymph node metastasis [12].
•
Since the tumor involves the splenic artery with contact of more than 180 degrees, it falls under the UR-LA (locally advanced) category [11]. Therefore, the resectability classification is UR.
