# Supplementary material for: Enhancing pancreatic cancer staging with large language models: the role of retrieval-augmented generation
Source: Radiol Phys Technol. 2026 Mar 5;19(2):593–603. doi: 10.1007/s12194-026-01026-0 (PMC13253659; doi:10.1007/s12194-026-01026-0)
Supplement: Supplementary file 2 — Supplementary Material 2 [file 12194_2026_1026_MOESM2_ESM.zip › Supplementary_file_2/NotebookLM_with_REK/Answers_by_LLM/Case55_answer.txt]

Based on the image findings and the provided information, here's a breakdown of the tasks:
•
Task 1: Diagnose the local invasion factors
◦
Based on the image findings, the local invasion factors are:
▪
Serosal invasion: S1 [1]
▪
Retropancreatic tissue invasion: RP1 [1]
▪
Arterial system invasion involving the splenic artery (Asp): A1 [1][2]
▪
Invasion of other organs, specifically the aorta: OO1 [1][3]
◦
Therefore, the diagnosis of local invasion factors is: CH0, DU0, S1, RP1, PV0, A1, PL0, OO1 [1][2][3].
•
Task 2: Determine the T classification
◦
The tumor is located in the body of the pancreas [4].
◦
The tumor size is 39 mm [5].
◦
The tumor extends beyond the pancreas but does not involve the CA or SMA [1]. However, the tumor does involve the aorta, which is considered invasion of other organs [3].
◦
T3: Tumor extends beyond the pancreas but does not involve the CA or SMA [1]
◦
T4: Tumor involves the CA or SMA [1]
◦
Since the tumor involves the aorta, it will be T3.
•
Task 3: Determine the N classification
◦
Lymph node metastases are observed in two nodes each at stations 9 and 10 [6]. According to the table, for a tumor in the body of the pancreas, lymph nodes at stations 9, 10, 11p, 11d, 14t, and 18 are considered regional lymph nodes [6].
◦
Since there are metastases in two nodes at station 9 and two nodes at station 10, there are a total of four regional lymph node metastases [6].
◦
N1b: Metastasis in four or more regional lymph nodes [7]
◦
Therefore, the N classification is N1b.
•
Task 4: Determine the M classification
◦
No distant metastasis is observed other than lymph node metastasis in regional nodes [7].
◦
Therefore, the M classification is M0.
•
Task 5: Determine the resectability classification
◦
The tumor is in contact with the aorta, with an indistinct boundary, indicating invasion [8].
◦
UR-LA (locally advanced): Tumor contact or invasion of the aorta [8].
◦
Therefore, the resectability classification is UR.
