# Supplementary material for: Enhancing pancreatic cancer staging with large language models: the role of retrieval-augmented generation
Source: Radiol Phys Technol. 2026 Mar 5;19(2):593–603. doi: 10.1007/s12194-026-01026-0 (PMC13253659; doi:10.1007/s12194-026-01026-0)
Supplement: Supplementary file 2 — Supplementary Material 2 [file 12194_2026_1026_MOESM2_ESM.zip › Supplementary_file_2/NotebookLM_with_REK/Answers_by_LLM/Case37_answer.txt]

Based on the image findings and the provided information, here's a breakdown of the tasks:
•
Task 1: Diagnose the local invasion factors of pancreatic cancer
◦
Based on the image findings:
▪
Serosal invasion is present.
▪
Retropancreatic tissue invasion is present.
▪
Superior mesenteric vein invasion is present.
▪
Splenic artery invasion is present.
◦
Therefore, based on the definitions of local invasion factors [1][2]:
▪
CH0, DU0, S1, RP1, PV1, A1, PL0, OO0
•
Task 2: Determine the T classification of pancreatic cancer
◦
The tumor is in the body of the pancreas and measures 51 mm [3].
◦
T classification in the JPS eighth edition combines tumor size and extrapancreatic extension [4].
◦
T3: Tumor extends beyond the pancreas but does not involve the CA or SMA [1].
◦
T4: Tumor involves the CA or SMA [1].
◦
Given splenic artery invasion, the T category is T4 [1][2].
◦
Therefore, the T classification is T4.
•
Task 3: Determine the N classification of pancreatic cancer
◦
No lymph node metastases are present in regional lymph nodes [5].
◦
Therefore, the N classification is N0.
•
Task 4: Determine the M classification of pancreatic cancer
◦
A hypodense mass is observed in the left lobe of the liver, raising suspicion of liver metastasis [5].
◦
Hepatic metastasis is recorded as H1 [6].
◦
Lymph node metastasis outside the regional nodes should be recorded as M1 [7].
◦
Therefore, the M classification is M1.
•
Task 5: Determine the resectability classification of pancreatic cancer
◦
The image findings indicate an infiltrative pancreatic cancer in the body of the pancreas [3].
◦
There is contact of more than 180° with the superior mesenteric vein, suggesting invasion, and contact of more than 180° with the splenic artery, indicating possible invasion [8][9].
◦
Distant metastasis, including nonregional lymph node metastasis, indicates UR-M [10].
◦
Therefore, the resectability classification is UR.
