# Supplementary material for: Enhancing pancreatic cancer staging with large language models: the role of retrieval-augmented generation
Source: Radiol Phys Technol. 2026 Mar 5;19(2):593–603. doi: 10.1007/s12194-026-01026-0 (PMC13253659; doi:10.1007/s12194-026-01026-0)
Supplement: Supplementary file 2 — Supplementary Material 2 [file 12194_2026_1026_MOESM2_ESM.zip › Supplementary_file_2/NotebookLM_with_REK/Answers_by_LLM/Case65_answer.txt]

Based on the image findings and the provided information from the sources, here's a breakdown of the tasks:
•
Task 1: Diagnose the local invasion factors of pancreatic cancer
•
The image findings indicate that no local invasion factors are identified. Therefore, the diagnosis is: CH0, DU0, S0, RP0, PV0, A0, PL0, OO0 [1][2][3].
•
Task 2: Determine the T classification of pancreatic cancer
•
The image findings describe a pancreatic carcinoma in situ measuring 10 mm in the body of the pancreas.
◦
Since it is carcinoma in situ, the T classification is Tis [4].
•
Task 3: Determine the N classification of pancreatic cancer
•
The image findings state there are no findings suggestive of lymph node metastasis.
◦
Therefore, the N classification is N0 [5].
•
Task 4: Determine the M classification of pancreatic cancer
•
The image findings state that no other metastases are observed.
◦
Therefore, the M classification is M0 [5].
•
Task 5: Determine the resectability classification of pancreatic cancer
•
Based on the previous classifications:
◦
T is Tis
◦
N is N0
◦
M is M0
•
Given that there is no mention of tumor contact or invasion of the SMV, PV, SMA, CA, or CHA, and no distant metastasis [6][7][8], the resectability classification is R [6].
