# Supplementary material for: Enhancing pancreatic cancer staging with large language models: the role of retrieval-augmented generation
Source: Radiol Phys Technol. 2026 Mar 5;19(2):593–603. doi: 10.1007/s12194-026-01026-0 (PMC13253659; doi:10.1007/s12194-026-01026-0)
Supplement: Supplementary file 2 — Supplementary Material 2 [file 12194_2026_1026_MOESM2_ESM.zip › Supplementary_file_2/NotebookLM_with_REK/Answers_by_LLM/Case52_answer.txt]

Based on the image findings and the provided information, here are the responses to the tasks:
•
Task 1: Diagnose the local invasion factors of pancreatic cancer [1][2][3]
•
Since dynamic CT revealed no evidence of a primary tumor and no local invasion factors were identified, the local invasion factors are:
◦
CH0, DU0, S0, RP0, PV0, A0, PL0, OO0
•
Task 2: Determine the T classification of pancreatic cancer [4][5]
•
Given that there is no evidence of a primary tumor, the T classification is:
◦
T0: No evidence of primary tumor [5]
•
Task 3: Determine the N classification of pancreatic cancer [4][6]
•
Since there are no findings suggestive of lymph node metastasis:
◦
N0: No regional lymph node metastasis [6]
•
Task 4: Determine the M classification of pancreatic cancer [4][6]
•
As no other metastases are observed:
◦
M0: No distant metastasis [6]
•
Task 5: Determine the resectability classification of pancreatic cancer [7][8][9]
•
Given the absence of a primary tumor, no local invasion, and no distant metastasis, the resectability classification is:
◦
R: Resectable [7]
