# Supplementary material for: Enhancing pancreatic cancer staging with large language models: the role of retrieval-augmented generation
Source: Radiol Phys Technol. 2026 Mar 5;19(2):593–603. doi: 10.1007/s12194-026-01026-0 (PMC13253659; doi:10.1007/s12194-026-01026-0)
Supplement: Supplementary file 2 — Supplementary Material 2 [file 12194_2026_1026_MOESM2_ESM.zip › Supplementary_file_2/NotebookLM_with_REK/Answers_by_LLM/Case30_answer.txt]

Okay, I will complete the tasks based on the image findings you provided and the information in the sources.
Task 1: Diagnose the local invasion factors of pancreatic cancer (CH, DU, S, RP, PV, A, PL, OO)
Based on the image findings, the local invasion factors are:
•
Serosal invasion is present [1].
•
Retropancreatic tissue invasion is present [1].
•
The splenic vein (part of the portal venous system) is interrupted, indicating portal venous system invasion [1][2].
•
There is contact of more than 180° with both the celiac artery and splenic artery, suggesting arterial system invasion [2].
•
No other local invasion factors are identified.
Therefore, the local invasion factors are: CH0, DU0, S1, RP1, PV1, A1, PL0, OO0 [1][2][3].
Task 2: Determine the T classification of pancreatic cancer (T0, Tis, T1a, T1b, T1c, T2, T3, T4)
•
The tumor is described as infiltrative and measures 51 mm, which according to the source, means it is greater than 40mm but not more than 60mm [4].
•
The tumor extends beyond the pancreas [1].
•
The tumor involves the celiac artery (CA) [1][2].
•
According to the JPS classification, T4 is defined as a tumor that involves the CA or SMA [1][5].
Therefore, based on these findings, the T classification is T4 [1].
Task 3: Determine the N classification of pancreatic cancer (N0, N1a, N1b) based on the defined criteria for regional lymph nodes.
•
Lymph node metastases are observed in two nodes each at stations 9 and 10 [6][7].
•
For a tumor in the body of the pancreas, lymph nodes 9 and 10 are considered regional lymph nodes [8].
•
The source specifies that N1a indicates metastasis in one to three regional lymph nodes [9].
•
The source specifies that N1b indicates metastasis in four or more regional lymph nodes [9].
Therefore, with a total of four metastatic lymph nodes, the N classification is N1b [9].
Task 4: Determine the M classification of pancreatic cancer (M0, M1)
•
The source states that metastasis to non-regional lymph nodes should be recorded as M1 [10].
•
The image findings state that no other metastases are observed, and no mention is made of non-regional lymph node involvement.
•
The source specifies that positive peritoneal cytology is considered distant metastasis [11].
•
The image findings do not mention peritoneal cytology.
Therefore, based on these findings, the M classification is M0 [9].
Task 5: Based on the answer to Task 4, determine the resectability classification of pancreatic cancer (R, BR, UR).
•
The source specifies that UR-LA (locally advanced) includes tumor contact or invasion of the SMA and/or CA of 180° or more, or occlusion of the SMV/PV extending beyond the inferior border of the duodenum [12].
•
The image findings indicate that there is contact of more than 180° with both the celiac artery and splenic artery with the celiac artery showing stenosis, and that the splenic vein (part of the portal venous system) is interrupted by the tumor.
•
The source also specifies that UR-M is defined as a tumor with distant metastasis, including nonregional lymph node metastasis [13].
•
Given that distant metastasis is not indicated, UR-LA is the appropriate classification.
Therefore, the resectability classification is UR [12].
