# Supplementary material for: Enhancing pancreatic cancer staging with large language models: the role of retrieval-augmented generation
Source: Radiol Phys Technol. 2026 Mar 5;19(2):593–603. doi: 10.1007/s12194-026-01026-0 (PMC13253659; doi:10.1007/s12194-026-01026-0)
Supplement: Supplementary file 2 — Supplementary Material 2 [file 12194_2026_1026_MOESM2_ESM.zip › Supplementary_file_2/NotebookLM_with_REK/Answers_by_LLM/Case6_answer.txt]

Okay, based on the provided image findings and the information in the sources, here's an analysis of the pancreatic cancer case, addressing Tasks 1 through 5:
Task 1: Local Invasion Factors
•
Based on the image findings, the following local invasion factors are present:
◦
Serosal invasion (S1) [1]
◦
Retropancreatic tissue invasion (RP1) [1]
◦
Portal venous system invasion (PV1) [1], due to contact of more than 180° with both the superior mesenteric vein (SMV) and the splenic vein [2].
◦
Arterial system invasion (A1) [2], due to contact of more than 180° with the splenic artery [2].
•
The image findings indicate no other local invasion factors are identified, so the local invasion factors are:
◦
Bile duct invasion (CH0) [1]
◦
Duodenal invasion (DU0) [1]
◦
Extrapancreatic nerve plexus invasion (PL0) [2]
◦
Invasion of other organs (OO0) [3]
•
Therefore, the complete local invasion factors are: CH0, DU0, S1, RP1, PV1, A1, PL0, OO0
Task 2: T Classification
•
The tumor size is 58 mm, which falls into the TS3 category (tumor size >40 mm but not >60 mm) [4].
•
The T category in the JPS eighth edition combines tumor size and extrapancreatic extension [5].
•
Given the information in the sources, a tumor that extends beyond the pancreas but does not involve the CA or SMA is classified as T3 [1].
◦
In this case, the tumor extends beyond the pancreas (serosal and retropancreatic tissue invasion) and involves the splenic artery but not the CA or SMA.
◦
However, according to the source, T4 is defined as a tumor that involves the CA or SMA [1]. Since the description in the findings included the splenic artery but not the CA or SMA, and did not describe the CA or SMA being affected, the tumor is not classified as T4 [1].
◦
The findings state that the tumor is in contact with the superior mesenteric and splenic veins, which implies an extension beyond the pancreas [1].
•
Therefore, the T classification is T3 [1].
Task 3: N Classification
•
Lymph node metastasis is observed in one node at station 14t [Findings].
•
Station 14t is a regional lymph node for the body of the pancreas [6][7].
•
N1a is defined as metastasis in one to three regional lymph nodes [8].
•
Therefore, the N classification is N1a [8].
Task 4: M Classification
•
There is no distant metastasis beyond the regional lymph nodes [Findings].
•
Peritoneal cytology was not mentioned in the findings, but, according to the source, positive peritoneal cytology is considered distant metastasis [9].
•
According to the sources, M0 indicates no distant metastasis, and M1 indicates distant metastasis [8].
•
Since the findings explicitly state that no other metastases are observed, the M classification is M0 [8].
Task 5: Resectability Classification
•
The tumor involves the splenic artery with more than 180° contact [Findings].
•
According to the sources, UR-LA is defined as "tumor contact or invasion of the SMA and/or CA of 180° or more" [10].
•
Based on these criteria, the tumor is UR, specifically UR-LA, as the tumor has contact or invasion of the splenic artery (part of the arterial system) of more than 180° [10].
•
There is no distant metastasis, therefore UR-M does not apply [11].
•
The definition of BR-PV in the sources includes "Tumor contact or invasion of the SMV/PV of 180°degrees or more, or occlusion of the SMV/PV, not exceeding the inferior border of the duodenum." [12]. The image findings state that there is contact of more than 180 degrees with the SMV and splenic vein, and that no invasion beyond the inferior border of the duodenum is observed [Findings]. Therefore, BR-PV also applies, but per your instructions, UR should be given when both BR and UR apply.
•
Therefore, the resectability classification is UR.
