# Supplementary material for: Enhancing pancreatic cancer staging with large language models: the role of retrieval-augmented generation
Source: Radiol Phys Technol. 2026 Mar 5;19(2):593–603. doi: 10.1007/s12194-026-01026-0 (PMC13253659; doi:10.1007/s12194-026-01026-0)
Supplement: Supplementary file 2 — Supplementary Material 2 [file 12194_2026_1026_MOESM2_ESM.zip › Supplementary_file_2/NotebookLM_with_REK/Answers_by_LLM/Case86_answer.txt]

Based on the image findings and the provided information from the sources, here's a breakdown of the tasks:
•
Task 1: Diagnose the local invasion factors of pancreatic cancer
◦
The image findings describe serosal invasion (S1) and retropancreatic tissue invasion (RP1) [1]. There is also contact of more than 180° with the portal vein, suggesting invasion (PV1) [2]. No other local invasion factors are identified.
◦
Therefore, the local invasion factors are: CH0, DU0, S1, RP1, PV1, A0, PL0, OO0.
•
Task 2: Determine the T classification of pancreatic cancer
◦
The tumor is infiltrative and measures 50 mm, which means it is larger than 20mm [3]. According to the eighth edition of the JPS classification, T1 to T3 is unique, evaluating the category by combining “tumor size” and “extrapancreatic extension,” which is defined as a “local invasion factor” [4]. T2 is defined as a tumor limited to the pancreas, with a size of more than 20 mm in the largest diameter [5]. T3 is defined as a tumor that extends beyond the pancreas but does not involve the CA or SMA [1]. The tumor in the image extends beyond the pancreas (S1, RP1, PV1), but does not involve the CA or SMA.
◦
Therefore, the T classification is T3.
•
Task 3: Determine the N classification of pancreatic cancer
◦
Lymph node metastasis is observed in one node at station 8p. According to Table 2, for the pancreatic head and body, lymph node 8p is considered a regional lymph node [6]. N1a is defined as metastasis in one to three regional lymph nodes [7].
◦
Therefore, the N classification is N1a.
•
Task 4: Determine the M classification of pancreatic cancer
◦
No distant metastases are mentioned in the image findings.
◦
Therefore, the M classification is M0.
•
Task 5: Determine the resectability classification of pancreatic cancer
◦
The tumor involves the portal vein with contact of more than 180° but does not extend beyond the inferior border of the duodenum [2]. According to the definition of borderline resectable (BR-PV), there is no finding of contact or invasion of the SMA, CA, or CHA, and there is tumor contact or invasion of the SMV/PV of 180°degrees or more, or occlusion of the SMV/PV, not exceeding the inferior border of the duodenum [2]. Therefore, the tumor is classified as BR-PV.
◦
Therefore, the resectability classification is BR.
