# Supplementary material for: Enhancing pancreatic cancer staging with large language models: the role of retrieval-augmented generation
Source: Radiol Phys Technol. 2026 Mar 5;19(2):593–603. doi: 10.1007/s12194-026-01026-0 (PMC13253659; doi:10.1007/s12194-026-01026-0)
Supplement: Supplementary file 2 — Supplementary Material 2 [file 12194_2026_1026_MOESM2_ESM.zip › Supplementary_file_2/NotebookLM_with_REK/Answers_by_LLM/Case79_answer.txt]

Based on the image findings and the provided information from the sources, here's a breakdown of the tasks:
•
Task 1: Diagnose the local invasion factors of pancreatic cancer
◦
The image findings indicate serosal invasion and retropancreatic tissue invasion are present, while other local invasion factors are not identified.
◦
Therefore, the local invasion factors are: S1, RP1, with all others absent [1].
◦
The response format is: CH0, DU0, S1, RP1, PV0, A0, PL0, OO0.
•
Task 2: Determine the T classification of pancreatic cancer
◦
The tumor is located in the head of the pancreas and measures 53 mm, with serosal and retropancreatic tissue invasion [2][3].
◦
T3: Tumor extends beyond the pancreas but does not involve the CA or SMA [1].
◦
Given the tumor size is >40 mm but not >60 mm [3], and it extends beyond the pancreas [1], the T category is T3 [1].
•
Task 3: Determine the N classification of pancreatic cancer
◦
Lymph node metastases are observed in one node at station 10 and two nodes at station 11p [4][5].
◦
According to Table 2, for a tumor in the head of the pancreas, lymph nodes at stations 6, 8a, 8p, 12a, 12b, 12p, 13, 14t, and 17 are considered regional lymph nodes [6]. For a tumor in the body, lymph nodes at stations 8a, 8p, 9, 10, 11p, 11d, 14t and 18 are considered regional lymph nodes [6].
◦
Since the tumor is in the head of the pancreas [2], and lymph nodes at stations 10 and 11p are not regional lymph nodes for head of pancreas but are regional lymph nodes for body of pancreas, the cancer has metastasized to lymph nodes outside of the regional lymph nodes for the head of the pancreas [6].
◦
However, the instruction specifies 'metastasis to non-regional lymph nodes is classified under M classification, not N classification' [7].
◦
The image findings indicate lymph node metastases are observed in one node at station 10 and two nodes at station 11p, for a total of three regional lymph nodes with metastasis [6].
◦
N1a: Metastasis in one to three regional lymph nodes [8].
◦
Therefore, the N classification is N1a.
•
Task 4: Determine the M classification of pancreatic cancer
◦
No distant metastases are mentioned in the image findings [8].
◦
Therefore, the M classification is M0.
•
Task 5: Determine the resectability classification of pancreatic cancer
◦
The tumor is infiltrative and 53 mm in size, with serosal and retropancreatic tissue invasion [1][3][9].
◦
No findings of contact or invasion of the SMA, CA, or CHA. Tumor contact or invasion of the SMV/PV of 180°degrees or more, or occlusion of the SMV/PV, not exceeding the inferior border of the duodenum is classified as Borderline Resectable - PV (BR-PV) [10].
◦
The image findings do not indicate any vascular involvement [10][11].
◦
Since there are no distant metastases [12], the resectability classification is R [10].
