# Supplementary material for: Enhancing pancreatic cancer staging with large language models: the role of retrieval-augmented generation
Source: Radiol Phys Technol. 2026 Mar 5;19(2):593–603. doi: 10.1007/s12194-026-01026-0 (PMC13253659; doi:10.1007/s12194-026-01026-0)
Supplement: Supplementary file 2 — Supplementary Material 2 [file 12194_2026_1026_MOESM2_ESM.zip › Supplementary_file_2/NotebookLM_with_REK/Answers_by_LLM/Case68_answer.txt]

Based on the image findings and the provided excerpts, here's a breakdown of the tasks:
•
Task 1: Local invasion factors
◦
The tumor is located in the head of the pancreas [1].
◦
Retropancreatic tissue invasion is present [2].
◦
There is invasion of the portal venous system [2]. The portal venous system includes the portal vein and superior mesenteric vein [3].
◦
Invasion of the arterial system is present [2]. The arterial system includes the common hepatic artery [3].
◦
No other local invasion factors were identified.
•
Therefore, the local invasion factors are: CH0, DU0, S0, RP1, PV1, A1, PL0, OO0.
•
Task 2: T classification
◦
The tumor size is 31 mm [4].
◦
The tumor extends beyond the pancreas but does not involve the celiac artery (CA) or superior mesenteric artery (SMA).
◦
T3: Tumor extends beyond the pancreas but does not involve the CA or SMA [2].
◦
T4: Tumor involves the CA or SMA [2].
•
Since the tumor involves the common hepatic artery, but not the celiac artery or superior mesenteric artery, and it extends beyond the pancreas, the T classification is T3.
•
Task 3: N classification
◦
Lymph node metastases are observed in one node at station 12a and three nodes at station 12b.
◦
Stations 12a and 12b are regional lymph nodes for the head of the pancreas [5].
◦
N1a: Metastasis in one to three regional lymph nodes [6].
◦
N1b: Metastasis in four or more regional lymph nodes [6].
•
Since there are a total of four regional lymph nodes with metastasis, the N classification is N1b.
•
Task 4: M classification
◦
No other evident metastases are observed.
◦
M0: No distant metastasis [6].
◦
M1: Distant metastasis [6].
•
Since no distant metastasis is observed, the M classification is M0.
•
Task 5: Resectability classification
◦
Tumor contact of more than 180° with both the portal vein and the superior mesenteric vein, along with vascular stenosis, suggests invasion [7][8].
◦
Tumor contact of more than 180° with the common hepatic artery is observed, suggesting invasion, though the tumor does not involve the proper hepatic artery or celiac artery [8].
◦
BR-PV (SMV/PV invasion alone): No findings of contact or invasion of the SMA, CA, or CHA. Tumor contact or invasion of the SMV/PV of 180°degrees or more, or occlusion of the SMV/PV, not exceeding the inferior border of the duodenum [7].
◦
BR-A (arterial invasion): Tumor contact or invasion of the SMA and/or CA of less than 180 degrees without stenosis or deformity. Tumor contact or invasion of the CHA without tumor contact or invasion of the PHA and/or CA [8].
◦
UR-LA (locally advanced): tumor contact or invasion of the SMV/PV of 180° or more, or occlusion of the SMV/PV extending beyond the inferior border of the duodenum. Tumor contact or invasion of the SMA and/or CA of 180°or more. Tumor contact or invasion of the CHA, showing tumor contact or invasion of the PHA and/or CA. Tumor contact or invasion of the aorta [8].
•
Since there is contact of more than 180° with both the portal vein/superior mesenteric vein, along with vascular stenosis, but no invasion beyond the inferior border of the duodenum, this meets the criteria for BR-PV. However, there is contact of more than 180° with the common hepatic artery, which means it also meets the criteria for UR-LA. Following the instruction to respond with UR if both BR and UR apply, the resectability classification is UR.
