# Supplementary material for: Enhancing pancreatic cancer staging with large language models: the role of retrieval-augmented generation
Source: Radiol Phys Technol. 2026 Mar 5;19(2):593–603. doi: 10.1007/s12194-026-01026-0 (PMC13253659; doi:10.1007/s12194-026-01026-0)
Supplement: Supplementary file 2 — Supplementary Material 2 [file 12194_2026_1026_MOESM2_ESM.zip › Supplementary_file_2/NotebookLM_with_REK/Answers_by_LLM/Case97_answer.txt]

Based on the image findings for Case 97 and the information in the sources, here are the responses to Tasks 1 through 5:
•
Task 1: Diagnose the local invasion factors of pancreatic cancer [1][2][3]
•
Given the findings of serosal invasion (S1) and retropancreatic tissue invasion (RP1), along with contact of more than 180° with the superior mesenteric vein (suggesting invasion), and tumor contact with the aorta (indicating invasion), the local invasion factors are:
•
CH0, DU0, S1, RP1, PV1, A1, PL0, OO0
•
Task 2: Determine the T classification of pancreatic cancer
•
The definition of T categories for primary pancreatic cancer in the JPS eighth edition evaluates the category by combining “tumor size” and “extrapancreatic extension,” which is defined as a “local invasion factor” [4].
•
The tumor size is >40 mm but not >60 mm in the largest diameter.
•
T4: Tumor involves the CA or SMA [1].
•
Given that the tumor involves the aorta [3], which is considered an "other organ," and that T4 is based on celiac artery (CA) or superior mesenteric artery (SMA) invasion [4], and the tumor size is greater than 40mm [5], the T classification is:
•
T4
•
Task 3: Determine the N classification of pancreatic cancer
•
Lymph node metastases are observed in two nodes at station 8a [6][7].
•
N1a: Metastasis in one to three regional lymph nodes [8].
•
Therefore, the N classification is:
•
N1a
•
Task 4: Determine the M classification of pancreatic cancer
•
No distant metastases other than regional lymph node metastases are mentioned in the image findings.
•
Therefore, the M classification is:
•
M0 [8]
•
Task 5: Determine the resectability classification of pancreatic cancer
•
The tumor is in contact with the aorta, indicating invasion [9].
•
UR-LA (locally advanced): Tumor contact or invasion of the aorta [9].
•
Given the involvement of the aorta, the resectability classification is:
•
UR
