# Supplementary material for: Enhancing pancreatic cancer staging with large language models: the role of retrieval-augmented generation
Source: Radiol Phys Technol. 2026 Mar 5;19(2):593–603. doi: 10.1007/s12194-026-01026-0 (PMC13253659; doi:10.1007/s12194-026-01026-0)
Supplement: Supplementary file 2 — Supplementary Material 2 [file 12194_2026_1026_MOESM2_ESM.zip › Supplementary_file_2/NotebookLM_with_REK/Answers_by_LLM/Case21_answer.txt]

Okay, I will complete the tasks based on the provided image findings and the information in the sources.
Task 1: Diagnose the local invasion factors of pancreatic cancer (CH, DU, S, RP, PV, A, PL, OO)
Based on the image findings, "No local invasion factors are identified" [image findings]. According to the source, the local invasion factors are:
•
Bile duct invasion (CH) [1]
•
Duodenal invasion (DU) [1]
•
Serosal invasion (S) [1]
•
Retropancreatic tissue invasion (RP) [1]
•
Portal venous system invasion (PV) [1]
•
Arterial system invasion (A) [2]
•
Extrapancreatic nerve plexus invasion (PL) [2]
•
Invasion of other organs (OO) [3] Since no local invasion factors are identified, the response is: CH0, DU0, S0, RP0, PV0, A0, PL0, OO0 [image findings, 9, 10, 11].
Task 2: Determine the T classification of pancreatic cancer (T0, Tis, T1a, T1b, T1c, T2, T3, T4)
The tumor is described as a "nodular pancreatic cancer measuring 16 mm" [image findings]. The source provides the following T categories based on tumor size and extrapancreatic extension [4]:
•
T1: Tumor limited to the pancreas, with a size of 20 mm or less in the largest diameter [5]
◦
T1a: Tumor size of 5 mm or less [5]
◦
T1b: Tumor size greater than 5 mm and less than 10 mm [5]
◦
T1c: Tumor size greater than 10 mm but no more than 20 mm [5]
•
T2: Tumor limited to the pancreas, with a size of more than 20 mm in the largest diameter [5]
•
T3: Tumor extends beyond the pancreas but does not involve the CA or SMA [1]
•
T4: Tumor involves the CA or SMA [1]
Since the tumor is 16 mm and limited to the pancreas, it falls under T1c. Therefore, the T classification is T1c [8, image findings].
Task 3: Determine the N classification of pancreatic cancer (N0, N1a, N1b) based on the defined criteria for regional lymph nodes.
The image findings state that "Lymph node metastases are observed in two nodes at station 10 and two nodes at station 11d." The source defines regional lymph nodes differently based on tumor location [6][7]:
•
For a tumor in the tail of the pancreas, the regional lymph nodes are 8a, 9, 10, 11p, 11d, and 18 [7].
•
Lymph node 10 and 11d are regional lymph nodes for a tumor in the tail [7].
The source defines the N categories as:
•
N0: No regional lymph node metastasis [8]
•
N1: Regional lymph node metastasis [8]
◦
N1a: Metastasis in one to three regional lymph nodes [8]
◦
N1b: Metastasis in four or more regional lymph nodes [8]
Since there are a total of four metastatic nodes in the regional lymph node stations (two at station 10 and two at 11d) [image findings], the N classification is N1b [21, image findings].
Task 4: Determine the M classification of pancreatic cancer (M0, M1)
The image findings state, "No other metastases are observed," which means there are no distant metastases other than the regional lymph node metastasis [image findings]. The source states that:
•
M0: No distant metastasis [8]
•
M1: Distant metastasis [8]
•
Lymph node metastasis outside the regional nodes should be recorded as M1 [9] Since all metastases are within the regional lymph nodes, the M classification is M0 [20, 21, image findings].
Task 5: Based on the answer to Task 4, determine the resectability classification of pancreatic cancer (R, BR, UR).
The source provides the following resectability classifications [10][11][12]:
•
Resectable (R): No tumor contact with the superior mesenteric vein (SMV) or portal vein (PV), less than 180 contacts, or invasion without occlusion. The clear fat planes around the SMA, CA, and common hepatic artery (CHA) show no contact or invasion [10].
•
Borderline Resectable (BR): Subclassified according to SMV/PV invasion alone or arterial invasion [10].
◦
BR-PV (SMV/PV invasion alone): Tumor contact or invasion of the SMV/PV of 180°degrees or more, or occlusion of the SMV/PV, not exceeding the inferior border of the duodenum [10].
◦
BR-A (arterial invasion): Tumor contact or invasion of the SMA and/or CA of less than 180 degrees without stenosis or deformity. Tumor contact or invasion of the CHA without tumor contact or invasion of the PHA and/or CA [11].
•
Unresectable (UR): Subclassified according to the status of distant metastasis.
◦
UR-LA (locally advanced): Tumor contact or invasion of the SMV/PV of 180° or more, or occlusion of the SMV/PV extending beyond the inferior border of the duodenum. Tumor contact or invasion of the SMA and/or CA of 180° or more. Tumor contact or invasion of the CHA, showing tumor contact or invasion of the PHA and/or CA. Tumor contact or invasion of the aorta [11].
◦
UR-M (tumor with distant metastasis): distant metastasis, including nonregional lymph node metastasis [12].
Based on the image findings, no local invasion factors were identified, and the M classification is M0, indicating no distant metastasis [image findings]. Since the image findings do not provide information regarding vascular involvement, the default is to assume no vascular involvement as no local invasion factors are identified [image findings]. Therefore, the tumor is considered Resectable (R) since it does not meet the criteria for BR or UR [26, 27, 28, image findings].
In summary:
•
Task 1: CH0, DU0, S0, RP0, PV0, A0, PL0, OO0
•
Task 2: T1c
•
Task 3: N1b
•
Task 4: M0
•
Task 5: R
