# Supplementary material for: Enhancing pancreatic cancer staging with large language models: the role of retrieval-augmented generation
Source: Radiol Phys Technol. 2026 Mar 5;19(2):593–603. doi: 10.1007/s12194-026-01026-0 (PMC13253659; doi:10.1007/s12194-026-01026-0)
Supplement: Supplementary file 2 — Supplementary Material 2 [file 12194_2026_1026_MOESM2_ESM.zip › Supplementary_file_2/NotebookLM_with_REK/Answers_by_LLM/Case16_answer.txt]

Okay, I will analyze the provided image findings and complete the requested tasks based on the information in the sources.
Task 1: Diagnose local invasion factors
Based on the image findings, the following local invasion factors are present or absent:
•
CH (Bile duct invasion): CH0, absent [1]. The findings state that no other local invasion factors besides serosal and potential arterial invasion are identified.
•
DU (Duodenal invasion): DU0, absent [1]. The findings state that no other local invasion factors besides serosal and potential arterial invasion are identified.
•
S (Serosal invasion): S1, present [1]. The findings explicitly mention serosal invasion is noted.
•
RP (Retropancreatic tissue invasion): RP0, absent [1]. The findings state that no other local invasion factors besides serosal and potential arterial invasion are identified.
•
PV (Portal venous system invasion): PV0, absent [1]. The findings state that no other local invasion factors besides serosal and potential arterial invasion are identified.
•
A (Arterial system invasion): A1, present [1]. The findings indicate a suspicion of splenic artery invasion due to stenosis, which is part of the arterial system [2].
•
PL (Extrapancreatic nerve plexus invasion): PL0, absent [1]. The findings state that no other local invasion factors besides serosal and potential arterial invasion are identified.
•
OO (Invasion of other organs): OO1, present [3]. The findings indicate enlargement of the right adrenal gland, raising suspicion of adrenal metastasis, which counts as an invasion of another organ [3].
Therefore, the diagnosis of local invasion factors is CH0, DU0, S1, RP0, PV0, A1, PL0, OO1.
Task 2: Determine the T classification
The tumor is described as an infiltrative pancreatic cancer measuring 60mm [4]. The JPS classification system for T category combines tumor size and extrapancreatic extension [5].
•
A tumor greater than 40mm but not greater than 60mm is categorized as TS3 [4]. However, the T category is not solely dependent on size in the JPS system [5].
•
Given that the tumor extends beyond the pancreas with serosal and possible arterial involvement, but does not involve the celiac artery (CA) or superior mesenteric artery (SMA) directly, it fits the criteria for T3 [1][6]. The source states that T4 involves the CA or SMA, so with only a suspicion of splenic artery involvement, and no other CA or SMA involvement, it is not classified as T4 [1].
Therefore, the T classification is T3.
Task 3: Determine the N classification
The image findings state that no lymph node metastases are present.
•
According to the source, N0 indicates no regional lymph node metastasis, N1 indicates regional lymph node metastasis, with further subcategories of N1a for 1-3 metastatic nodes and N1b for 4 or more metastatic nodes [7].
Therefore, the N classification is N0.
Task 4: Determine the M classification
The image findings indicate the possibility of adrenal metastasis, which is considered a distant metastasis [8]. The findings state that enlargement of the right adrenal gland is noted, raising suspicion of adrenal metastasis.
•
The source states that any metastasis to non-regional lymph nodes or other organs should be classified as M1 [8].
•
Peritoneal cytology positive for carcinoma cells is also classified as M1 [9].
•
Given the adrenal gland is not a regional lymph node, and possible metastasis has been noted, the M classification is therefore M1 [8].
Therefore, the M classification is M1.
Task 5: Determine the resectability classification
Based on the M classification of M1, the resectability classification can be determined.
•
The source states that UR-M is a tumor with distant metastasis, including nonregional lymph node metastasis [10].
•
Since the M classification is M1, this qualifies as distant metastasis.
Therefore, the resectability classification is UR.
