# Supplementary material for: Enhancing pancreatic cancer staging with large language models: the role of retrieval-augmented generation
Source: Radiol Phys Technol. 2026 Mar 5;19(2):593–603. doi: 10.1007/s12194-026-01026-0 (PMC13253659; doi:10.1007/s12194-026-01026-0)
Supplement: Supplementary file 2 — Supplementary Material 2 [file 12194_2026_1026_MOESM2_ESM.zip › Supplementary_file_2/NotebookLM_with_REK/Answers_by_LLM/Case74_answer.txt]

Based on the image findings and the provided information, here are the responses to the tasks:
•
Task 1: Diagnose the local invasion factors of pancreatic cancer [1][2][3]
◦
No local invasion factors are identified in the image findings.
◦
Therefore: CH0, DU0, S0, RP0, PV0, A0, PL0, OO0 [1][2][3].
•
Task 2: Determine the T classification of pancreatic cancer
◦
The tumor is limited to the pancreas and measures 7 mm [4].
◦
A tumor size greater than 5 mm and less than 10 mm in the largest diameter is classified as T1b [4].
◦
Therefore, the T classification is: T1b [4].
•
Task 3: Determine the N classification of pancreatic cancer
◦
There are no findings suggestive of lymph node metastasis [5][6].
◦
Therefore, the N classification is: N0 [6].
•
Task 4: Determine the M classification of pancreatic cancer
◦
No other metastases are observed [6].
◦
Therefore, the M classification is: M0 [6].
•
Task 5: Determine the resectability classification of pancreatic cancer
◦
No tumor contact with the superior mesenteric vein (SMV) or portal vein (PV), less than 180 contacts, or invasion without occlusion. The clear fat planes around the SMA, CA, and common hepatic artery (CHA) show no contact or invasion [7].
◦
Since there is no distant metastasis, the resectability classification is not UR-M [8][9].
◦
Therefore, the resectability classification of pancreatic cancer is: R [7].
