# Supplementary material for: Enhancing pancreatic cancer staging with large language models: the role of retrieval-augmented generation
Source: Radiol Phys Technol. 2026 Mar 5;19(2):593–603. doi: 10.1007/s12194-026-01026-0 (PMC13253659; doi:10.1007/s12194-026-01026-0)
Supplement: Supplementary file 2 — Supplementary Material 2 [file 12194_2026_1026_MOESM2_ESM.zip › Supplementary_file_2/NotebookLM_with_REK/Answers_by_LLM/Case92_answer.txt]

Based on the image findings and the provided information, here's a breakdown of the tasks:
•
Task 1: Diagnose the local invasion factors of pancreatic cancer [1][2][3]
◦
Given the presence of serosal invasion, retropancreatic tissue invasion, invasion of the splenic artery (part of the arterial system), and invasion of the stomach (an other organ), the local invasion factors are:
◦
S1, RP1, A1, OO1.
◦
Since no other local invasion factors were identified, the complete diagnosis is: CH0, DU0, S1, RP1, PV0, A1, PL0, OO1.
•
Task 2: Determine the T classification of pancreatic cancer [4]
◦
The tumor extends beyond the pancreas and involves the arterial system (specifically, the splenic artery). According to the JPS eighth edition, T4 is defined as tumor involvement of the celiac artery (CA) or superior mesenteric artery (SMA) [1][4].
◦
Therefore, the T classification is T4.
•
Task 3: Determine the N classification of pancreatic cancer [5][6]
◦
The image findings state that no lymph node metastases are present.
◦
Therefore, the N classification is N0.
•
Task 4: Determine the M classification of pancreatic cancer [6]
◦
The image findings indicate a contrast-enhancing mass with surrounding edema in the left centrum semiovale, raising suspicion of brain metastasis.
◦
Brain metastasis falls under distant metastasis. Therefore, the M classification is M1 [6].
•
Task 5: Determine the resectability classification of pancreatic cancer [7][8][9]
◦
Because distant metastasis, specifically suspected brain metastasis, is present, this falls under the category of UR-M (tumor with distant metastasis) [9].
◦
Therefore, the resectability classification is UR.
