# Supplementary material for: Enhancing pancreatic cancer staging with large language models: the role of retrieval-augmented generation
Source: Radiol Phys Technol. 2026 Mar 5;19(2):593–603. doi: 10.1007/s12194-026-01026-0 (PMC13253659; doi:10.1007/s12194-026-01026-0)
Supplement: Supplementary file 2 — Supplementary Material 2 [file 12194_2026_1026_MOESM2_ESM.zip › Supplementary_file_2/NotebookLM_with_REK/Answers_by_LLM/Case38_answer.txt]

Based on the image findings and the provided information from the sources, here's a breakdown of the tasks:
Task 1: Diagnose the local invasion factors of pancreatic cancer
Given the image findings:
Infiltrative pancreatic cancer in the head of the pancreas [1].
Retropancreatic tissue invasion is noted.
Contact of more than 180° with both the portal vein and the superior mesenteric vein, along with vascular stenosis.
Based on the definitions of local invasion factors [2-4]:
CH0: Bile duct invasion absent [2]
DU0: Duodenal invasion absent [2]
S0: Serosal invasion absent [2]
RP1: Retropancreatic tissue invasion present [2]
PV1: Portal venous system invasion present [2]
A0: Arterial system invasion absent [3]
PL0: Extrapancreatic nerve plexus invasion absent [3]
OO0: Invasion of other organs absent [4]
Therefore, the diagnosis of local invasion factors is: CH0, DU0, S0, RP1, PV1, A0, PL0, OO0
Task 2: Determine the T classification of pancreatic cancer
The tumor is 46 mm and located in the head of the pancreas [1, 5].
T categories in the JPS eighth edition are determined by combining "tumor size" and "extrapancreatic extension" [6].
T1: Tumor limited to the pancreas, with a size of 20 mm or less [7].
T2: Tumor limited to the pancreas, with a size of more than 20 mm [7].
T3: Tumor extends beyond the pancreas but does not involve the CA or SMA [2].
T4: Tumor involves the CA or SMA [2].
Given that the tumor is 46 mm and extends beyond the pancreas (retropancreatic tissue invasion), but does not involve the celiac artery (CA) or superior mesenteric artery (SMA), the T classification is T3 [2].
Task 3: Determine the N classification of pancreatic cancer
N0: No regional lymph node metastasis [8]
N1: Regional lymph node metastasis [8]
N1a: Metastasis in one to three regional lymph nodes [8]
N1b: Metastasis in four or more regional lymph nodes [8]
Image findings: No lymph node metastases are present.
Therefore, the N classification is N0 [8].
Task 4: Determine the M classification of pancreatic cancer
M0: No distant metastasis [8]
M1: Distant metastasis [8]
Image findings: No other metastases are observed.
Therefore, the M classification is M0 [8].
Task 5: Determine the resectability classification of pancreatic cancer
Resectable (R): No tumor contact with the SMV or PV, less than 180 contacts, or invasion without occlusion. Clear fat planes around the SMA, CA, and CHA [9].
Borderline Resectable (BR):
BR-PV (SMV/PV invasion alone): Tumor contact or invasion of the SMV/PV of 180°degrees or more, or occlusion of the SMV/PV, not exceeding the inferior border of the duodenum [9].
BR-A (arterial invasion): Tumor contact or invasion of the SMA and/or CA of less than 180 degrees without stenosis or deformity [10].
Unresectable (UR):
UR-LA (locally advanced): tumor contact or invasion of the SMV/PV of 180° or more, or occlusion of the SMV/PV extending beyond the inferior border of the duodenum. Tumor contact or invasion of the SMA and/or CA of 180°or more [10].
UR-M (tumor with distant metastasis): distant metastasis, including nonregional lymph node metastasis [11].
Image findings indicate contact of more than 180° with both the portal vein and the superior mesenteric vein, along with vascular stenosis, but no invasion beyond the inferior border of the duodenum [9].
Therefore, the resectability classification is BR-PV, which per your instructions will be shortened to BR.
