# Supplementary material for: Enhancing pancreatic cancer staging with large language models: the role of retrieval-augmented generation
Source: Radiol Phys Technol. 2026 Mar 5;19(2):593–603. doi: 10.1007/s12194-026-01026-0 (PMC13253659; doi:10.1007/s12194-026-01026-0)
Supplement: Supplementary file 2 — Supplementary Material 2 [file 12194_2026_1026_MOESM2_ESM.zip › Supplementary_file_2/NotebookLM_with_REK/Answers_by_LLM/Case13_answer.txt]

Okay, based on the provided image findings and the information in the sources, here's an analysis of the pancreatic cancer case, addressing Tasks 1 through 5:
Task 1: Local Invasion Factors
•
Based on the image findings, the local invasion factors are:
◦
Duodenal invasion (DU): present [1]
◦
Serosal invasion (S): present [1]
◦
Retropancreatic tissue invasion (RP): present [1]
◦
Portal venous system invasion (PV): present [1]
◦
Arterial system invasion (A): absent [2]
◦
Extrapancreatic nerve plexus invasion (PL): absent [2]
◦
Invasion of other organs (OO): present [3]
◦
Bile duct invasion (CH): absent [1]
•
Therefore, the response for Task 1 is: CH0, DU1, S1, RP1, PV1, A0, PL0, OO1 [1][2][3].
Task 2: T Classification
•
The tumor is 59 mm in size, and it extends beyond the pancreas [1][4]. The sources define T categories for primary pancreatic cancer based on a combination of tumor size and extrapancreatic extension [5].
•
The tumor invades the duodenum, serosa, retropancreatic tissue, and portal venous system [1].
•
According to the source, T3 is defined as a tumor that extends beyond the pancreas but does not involve the celiac artery (CA) or superior mesenteric artery (SMA), and T4 is defined as a tumor that involves the CA or SMA [1][4]. Since there is no mention of CA or SMA involvement, the T classification would be T3 based on the provided information [1].
•
Therefore, the T classification is T3 [1][4].
Task 3: N Classification
•
The source defines regional lymph nodes differently based on the location of the tumor [6][7]. In the case of a pancreatic head tumor, the regional lymph nodes include stations 6, 8a, 8p, 12a, 12b, 12p, 13, 14t, and 17 [7].
•
The image findings indicate lymph node metastases in one node at station 11p, three nodes at station 14t, two nodes at station 16a, and three nodes at station 16b [8][9][10].
•
Station 14t is a regional lymph node for a pancreatic head tumor, while stations 11p, 16a and 16b are not [6][7]. The source says that metastasis in lymph nodes outside the regional lymph nodes is defined as M1 [6].
•
Therefore, only the three metastatic nodes at station 14t are considered in the N classification [7].
•
N1 is defined as regional lymph node metastasis [11]. N1a is defined as metastasis in one to three regional lymph nodes, and N1b is defined as metastasis in four or more regional lymph nodes [11]. Since there are three metastatic nodes at station 14t, the N classification is N1a.
•
Therefore, the N classification is N1a [11].
Task 4: M Classification
•
The source states that lymph node metastasis outside of the regional lymph nodes should be recorded as M1 [12].
•
The image findings indicate metastases in lymph node stations 11p, 16a, and 16b, which are not considered regional lymph nodes for a pancreatic head tumor [7][8][9][10].
•
The source also states that positive peritoneal cytology is considered distant metastasis (M1) [13]. There is no mention of peritoneal cytology in the image findings; therefore, it is not considered in this determination.
•
Therefore, since there are metastases outside of the regional lymph nodes, the M classification is M1 [12].
Task 5: Resectability Classification
•
The image findings indicate that there is contact of more than 180° with the portal vein and superior mesenteric vein, accompanied by vascular stenosis, raising suspicion of invasion [14][15].
•
According to the source, tumor contact or invasion of the SMV/PV of 180° or more, or occlusion of the SMV/PV, not exceeding the inferior border of the duodenum, is classified as borderline resectable (BR-PV) [14].
•
Additionally, the presence of distant metastasis (M1) indicates that the tumor is also unresectable (UR-M) [16]. The source indicates that if both BR and UR apply, the classification should be UR [15][16].
•
Therefore, the resectability classification is UR.
