# Supplementary material for: Enhancing pancreatic cancer staging with large language models: the role of retrieval-augmented generation
Source: Radiol Phys Technol. 2026 Mar 5;19(2):593–603. doi: 10.1007/s12194-026-01026-0 (PMC13253659; doi:10.1007/s12194-026-01026-0)
Supplement: Supplementary file 2 — Supplementary Material 2 [file 12194_2026_1026_MOESM2_ESM.zip › Supplementary_file_2/NotebookLM_with_REK/Answers_by_LLM/Case24_answer.txt]

Okay, I will complete the tasks based on the provided image findings and the information in the sources.
Task 1: Diagnose the local invasion factors of pancreatic cancer (CH, DU, S, RP, PV, A, PL, OO)
Based on the image findings, "No local invasion factors are identified" [image findings]. According to the source, the local invasion factors are defined as:
•
Bile duct invasion (CH) [1]
•
Duodenal invasion (DU) [1]
•
Serosal invasion (S) [1]
•
Retropancreatic tissue invasion (RP) [1]
•
Portal venous system invasion (PV) [1][2]
•
Arterial system invasion (A) [2]
•
Extrapancreatic nerve plexus invasion (PL) [2][3]
•
Invasion of other organs (OO) [3] Since none of these are identified in the image findings, the diagnosis for local invasion factors is: CH0, DU0, S0, RP0, PV0, A0, PL0, OO0.
Task 2: Based on the answer to Task 1, determine the T classification of pancreatic cancer (T0, Tis, T1a, T1b, T1c, T2, T3, T4)
The image findings describe a 25 mm nodular pancreatic cancer in the body of the pancreas [image findings]. According to the source, T categories are defined as [1][4][5]:
•
T1: Tumor limited to the pancreas, with a size of 20 mm or less in the largest diameter
◦
T1a: Tumor size of 5 mm or less
◦
T1b: Tumor size greater than 5 mm and less than 10 mm
◦
T1c: Tumor size greater than 10 mm but no more than 20 mm
•
T2: Tumor limited to the pancreas, with a size of more than 20 mm in the largest diameter
•
T3: Tumor extends beyond the pancreas but does not involve the CA or SMA
•
T4: Tumor involves the CA or SMA Based on the information that the tumor is 25 mm and limited to the pancreas, the T classification is T2 [5].
Task 3: Determine the N classification of pancreatic cancer (N0, N1a, N1b) based on the defined criteria for regional lymph nodes.
The image findings state, "No lymph node metastases are present" [image findings]. The source defines the N classification as follows [6]:
•
N0: No regional lymph node metastasis
•
N1: Regional lymph node metastasis
◦
N1a: Metastasis in one to three regional lymph nodes
◦
N1b: Metastasis in four or more regional lymph nodes Since there are no lymph node metastases present, the N classification is N0.
Task 4: Determine the M classification of pancreatic cancer (M0, M1)
The image findings state, "No other metastases are observed" [image findings]. According to the source, the M classification is defined as [6]:
•
M0: No distant metastasis
•
M1: Distant metastasis Additionally, the source notes that lymph node metastasis outside the regional nodes should be recorded as M1 [7]. Also, positive peritoneal cytology is classified as M1 [8][9]. Since no distant metastases are observed, the M classification is M0.
Task 5: Based on the answer to Task 4, determine the resectability classification of pancreatic cancer (R, BR, UR).
The resectability classifications are defined as [10][11][12]:
•
Resectable (R): No tumor contact with the superior mesenteric vein (SMV) or portal vein (PV), less than 180 contacts, or invasion without occlusion. The clear fat planes around the SMA, CA, and common hepatic artery (CHA) show no contact or invasion.
•
Borderline Resectable (BR):
◦
BR-PV (SMV/PV invasion alone): No findings of contact or invasion of the SMA, CA, or CHA. Tumor contact or invasion of the SMV/PV of 180°degrees or more, or occlusion of the SMV/PV, not exceeding the inferior border of the duodenum.
◦
BR-A (arterial invasion): Tumor contact or invasion of the SMA and/or CA of less than 180 degrees without stenosis or deformity. Tumor contact or invasion of the CHA without tumor contact or invasion of the PHA and/or CA.
•
Unresectable (UR):
◦
UR-LA (locally advanced): tumor contact or invasion of the SMV/PV of 180° or more, or occlusion of the SMV/PV extending beyond the inferior border of the duodenum. Tumor contact or invasion of the SMA and/or CA of 180°or more. Tumor contact or invasion of the CHA, showing tumor contact or invasion of the PHA and/or CA. Tumor contact or invasion of the aorta.
◦
UR-M (tumor with distant metastasis): distant metastasis, including nonregional lymph node metastasis.
Based on the previous task results, the tumor is T2, N0, and M0. Also, the image findings state that there are no local invasion factors, which would suggest that the tumor is not in contact with the SMV, PV, SMA, CA or CHA [image findings, 9]. Therefore, the resectability classification is R.
