# Supplementary material for: Enhancing pancreatic cancer staging with large language models: the role of retrieval-augmented generation
Source: Radiol Phys Technol. 2026 Mar 5;19(2):593–603. doi: 10.1007/s12194-026-01026-0 (PMC13253659; doi:10.1007/s12194-026-01026-0)
Supplement: Supplementary file 2 — Supplementary Material 2 [file 12194_2026_1026_MOESM2_ESM.zip › Supplementary_file_2/NotebookLM_with_REK/Answers_by_LLM/Case71_answer.txt]

Based on the image findings and the provided excerpts, here's a breakdown of the tasks:
•
Task 1: Diagnose the local invasion factors of pancreatic cancer
◦
The image findings indicate serosal invasion (S1) and retropancreatic tissue invasion (RP1) [1]. There is also "contact of more than 180° with both the superior mesenteric vein and the splenic vein, suggesting invasion" [2][3]. The portal venous system includes the superior mesenteric vein [4], so PV1 is present. No other local invasion factors were identified in the image findings.
◦
Therefore, the diagnosis is: CH0, DU0, S1, RP1, PV1, A0, PL0, OO0
•
Task 2: Determine the T classification of pancreatic cancer
◦
The tumor extends beyond the pancreas but does not involve the CA or SMA, and the size of the tumor is 37 mm.
◦
According to the source, T3 is defined as when the "Tumor extends beyond the pancreas but does not involve the CA or SMA" [1].
◦
Therefore, the T classification is: T3
•
Task 3: Determine the N classification of pancreatic cancer
◦
Lymph node metastases are observed in two nodes each at stations 8a and 11p.
◦
For a tumor in the body of the pancreas, regional lymph nodes are 8a, 8p, 9, 10, 11p, 11d, 14t, 18 [5].
◦
Since there are metastases in four regional lymph nodes (two at station 8a and two at 11p), the N classification is N1b [6].
◦
Therefore, the N classification is: N1b
•
Task 4: Determine the M classification of pancreatic cancer
◦
Multiple nodules are observed in the peritoneal cavity, raising suspicion of peritoneal metastasis.
◦
According to the source, "Lymph node metastasis outside the regional nodes should be recorded as M1" [7]. Also, "peritoneal cytology positive for carcinoma cells classified as M1 should be recorded" [7].
◦
Therefore, the M classification is: M1
•
Task 5: Determine the resectability classification of pancreatic cancer
◦
Since distant metastasis is present, the resectability classification is UR-M [3][8].
◦
Therefore, the resectability classification is: UR
