# Supplementary material for: Enhancing pancreatic cancer staging with large language models: the role of retrieval-augmented generation
Source: Radiol Phys Technol. 2026 Mar 5;19(2):593–603. doi: 10.1007/s12194-026-01026-0 (PMC13253659; doi:10.1007/s12194-026-01026-0)
Supplement: Supplementary file 2 — Supplementary Material 2 [file 12194_2026_1026_MOESM2_ESM.zip › Supplementary_file_2/NotebookLM_with_REK/Answers_by_LLM/Case46_answer.txt]

Based on the image findings and the provided information, here's a breakdown of the tasks:
•
Task 1: Diagnose the local invasion factors
◦
The image findings indicate "No local invasion factors are identified."
◦
Therefore, the diagnosis for local invasion factors is: CH0, DU0, S0, RP0, PV0, A0, PL0, OO0 [1][2][3].
•
Task 2: Determine the T classification
◦
The image findings state that there is a "pancreatic carcinoma in situ with an overall diameter of 6 mm" [4].
◦
According to the JPS classification, Tis refers to carcinoma in situ [4].
◦
Therefore, the T classification is: Tis [4].
•
Task 3: Determine the N classification
◦
The image findings state that there are "no findings suggestive of lymph node metastasis" [5].
◦
N0 indicates no regional lymph node metastasis [5].
◦
Therefore, the N classification is: N0 [5].
•
Task 4: Determine the M classification
◦
The image findings state that "No other metastases are observed" [5].
◦
M0 indicates no distant metastasis [5].
◦
Therefore, the M classification is: M0 [5].
•
Task 5: Determine the resectability classification
◦
Based on the previous classifications (Tis, N0, M0), and the definitions provided, the resectability classification can be determined [6][7][8].
◦
Since there is no mention of tumor contact or invasion of the SMV, PV, SMA, CA, or CHA, and no distant metastasis [6][7][8], the classification is R (resectable) [6].
◦
Therefore, the resectability classification is: R [6].
