# Supplementary material for: Enhancing pancreatic cancer staging with large language models: the role of retrieval-augmented generation
Source: Radiol Phys Technol. 2026 Mar 5;19(2):593–603. doi: 10.1007/s12194-026-01026-0 (PMC13253659; doi:10.1007/s12194-026-01026-0)
Supplement: Supplementary file 2 — Supplementary Material 2 [file 12194_2026_1026_MOESM2_ESM.zip › Supplementary_file_2/NotebookLM_with_REK/Answers_by_LLM/Case57_answer.txt]

Based on the image findings provided (Case 57) and the information from the sources, here's a breakdown of Tasks 1 through 5:
•
Task 1: Diagnose the local invasion factors of pancreatic cancer (CH, DU, S, RP, PV, A, PL, OO)
•
The image findings indicate that no local invasion factors are identified. Therefore, the diagnosis is:
◦
CH0, DU0, S0, RP0, PV0, A0, PL0, OO0 [1][2][3].
•
Task 2: Determine the T classification of pancreatic cancer (T0, Tis, T1a, T1b, T1c, T2, T3, T4)
•
The image findings describe a 9 mm nodular pancreatic cancer located in the tail of the pancreas with no local invasion [4]. According to the JPS classification, the T category is determined by both tumor size and extrapancreatic extension [5]. Since the tumor is limited to the pancreas and is greater than 5 mm and less than 10 mm in the largest diameter, the T classification is:
◦
T1b [6].
•
Task 3: Determine the N classification of pancreatic cancer (N0, N1a, N1b) based on the defined criteria for regional lymph nodes
•
The image findings state that there are no findings suggestive of lymph node metastasis. Therefore, the N classification is:
◦
N0 [7].
•
Task 4: Determine the M classification of pancreatic cancer (M0, M1)
•
The image findings indicate multiple nodular shadows in both lungs, raising suspicion of multiple lung metastases. According to the classification, metastasis to non-regional lymph nodes and distant metastasis are classified as M1 [7][8]. The M classification is:
◦
M1 [7].
•
Task 5: Based on the answer to Task 4, determine the resectability classification of pancreatic cancer (R, BR, UR). Respond with BR if the classification is BR-PV or BR-A, and UR if it is UR-LA or UR-M. If both BR and UR apply, respond with UR.
•
Since distant metastasis is suspected based on the presence of multiple lung nodules [7], the resectability classification is:
◦
UR [9]. Specifically, it falls under UR-M (tumor with distant metastasis) [10].
