# Supplementary material for: Enhancing pancreatic cancer staging with large language models: the role of retrieval-augmented generation
Source: Radiol Phys Technol. 2026 Mar 5;19(2):593–603. doi: 10.1007/s12194-026-01026-0 (PMC13253659; doi:10.1007/s12194-026-01026-0)
Supplement: Supplementary file 2 — Supplementary Material 2 [file 12194_2026_1026_MOESM2_ESM.zip › Supplementary_file_2/NotebookLM_with_REK/Answers_by_LLM/Case60_answer.txt]

Based on the image findings and the provided information, here's a breakdown of the tasks:
•
Task 1: Diagnose the local invasion factors of pancreatic cancer
◦
Given the image findings, the local invasion factors are:
▪
Serosal invasion: S1 [1]
▪
Retropancreatic tissue invasion: RP1 [1]
▪
Portal venous system invasion: PV1 [1]
▪
Invasion of other organs (right renal vein): OO1 [2]
◦
Therefore, the diagnosis of local invasion factors is: CH0, DU0, S1, RP1, PV1, A0, PL0, OO1 [1][2].
•
Task 2: Determine the T classification of pancreatic cancer
◦
The tumor is in the head of the pancreas and measures 59 mm [3].
◦
The tumor extends beyond the pancreas but does not involve the celiac artery (CA) or superior mesenteric artery (SMA), but does involve the portal venous system [1][4].
◦
T3: Tumor extends beyond the pancreas but does not involve the CA or SMA [1].
◦
Therefore, the T classification is T3 [1].
•
Task 3: Determine the N classification of pancreatic cancer
◦
Lymph node metastasis is observed in one node at station 8p [5].
◦
For tumors in the pancreatic head and body, lymph nodes 6, 8a, 8p, 9, 10, 11p, 11d, 12a, 12b, 12p, 13, 14t, 17, and 18 are considered regional lymph nodes [6].
◦
N1a: Metastasis in one to three regional lymph nodes [7]
◦
Therefore, the N classification is N1a [7].
•
Task 4: Determine the M classification of pancreatic cancer
◦
No distant metastases are observed [7].
◦
Therefore, the M classification is M0 [7].
•
Task 5: Determine the resectability classification of pancreatic cancer
◦
The tumor involves contact of more than 180° with the portal vein (PV), suggesting invasion, but no invasion beyond the inferior border of the duodenum is observed [8].
◦
There is tumor contact with the right renal vein, which shows stenosis, indicating invasion [2].
◦
BR-PV (SMV/PV invasion alone): No findings of contact or invasion of the SMA, CA, or CHA. Tumor contact or invasion of the SMV/PV of 180°degrees or more, or occlusion of the SMV/PV, not exceeding the inferior border of the duodenum [8].
◦
UR-LA (locally advanced): tumor contact or invasion of the SMV/PV of 180° or more, or occlusion of the SMV/PV extending beyond the inferior border of the duodenum. Tumor contact or invasion of the SMA and/or CA of 180°or more. Tumor contact or invasion of the CHA, showing tumor contact or invasion of the PHA and/or CA. Tumor contact or invasion of the aorta [9].
◦
Since the tumor contact of more than 180° with the portal vein does not extend beyond the inferior border of the duodenum, and there is invasion of the right renal vein, the resectability classification is borderline resectable, specifically BR [8].
