# Supplementary material for: Enhancing pancreatic cancer staging with large language models: the role of retrieval-augmented generation
Source: Radiol Phys Technol. 2026 Mar 5;19(2):593–603. doi: 10.1007/s12194-026-01026-0 (PMC13253659; doi:10.1007/s12194-026-01026-0)
Supplement: Supplementary file 2 — Supplementary Material 2 [file 12194_2026_1026_MOESM2_ESM.zip › Supplementary_file_2/NotebookLM_with_REK/Answers_by_LLM/Case35_answer.txt]

Okay, I will complete Tasks 1 through 5 based on the image findings you provided, using the information from the sources.
Task 1: Diagnose the local invasion factors of pancreatic cancer
Based on the provided image findings, the local invasion factors are:
•
CH0 (Bile duct invasion absent) [1]
•
DU0 (Duodenal invasion absent) [1]
•
S1 (Serosal invasion present) [1]
•
RP1 (Retropancreatic tissue invasion present) [1]
•
PV1 (Portal venous system invasion present, specifically the splenic vein) [1][2]
•
A1 (Arterial system invasion present, specifically the splenic artery) [1][2]
•
PL1 (Extrapancreatic nerve plexus invasion present, suspected based on soft tissue shadows around the vessels) [1][2][3]
•
OO0 (Invasion of other organs absent) [3]
Therefore, the diagnosis of local invasion factors is: CH0, DU0, S1, RP1, PV1, A1, PL1, OO0.
Task 2: Determine the T classification of pancreatic cancer
•
The tumor is described as infiltrative and measures 54 mm [4].
•
The tumor is located in the tail of the pancreas [5].
•
It extends beyond the pancreas with serosal and retropancreatic tissue invasion [1][6].
•
There is invasion of both the splenic vein and splenic artery, which are part of the portal venous and arterial systems respectively [2]. However, the tumor does not involve the celiac artery (CA) or superior mesenteric artery (SMA) [1][7].
•
According to the JPS classification, T3 is defined as a tumor that extends beyond the pancreas but does not involve the CA or SMA, which matches the given findings. T4 is defined as a tumor that involves the CA or SMA [7].
•
Based on the findings, the T classification is T3 [7].
Task 3: Determine the N classification of pancreatic cancer
•
Lymph node metastases are observed in two nodes at station 6 and two nodes at station 13.
•
According to Table 2, for the tail of the pancreas, regional lymph nodes are 8a, 9, 10, 11p, 11d, and 18 [8].
•
Lymph nodes at station 6 are regional for the head of the pancreas but not the tail. Therefore, these lymph nodes are not considered as regional lymph nodes in this case [8].
•
Lymph nodes at station 13 are regional lymph nodes for the head of the pancreas but not the tail [8].
•
Therefore, the 4 lymph node metastases observed in this case are not in the defined regional lymph nodes  [8][9].
•
According to the sources, lymph node metastasis outside of the regional nodes should be recorded as M1 [10].
•
Because there are no regional lymph node metastases, the N classification is N0 [11].
Task 4: Determine the M classification of pancreatic cancer
•
The findings indicate no evident metastases other than the lymph node metastases at stations 6 and 13.
•
Since the lymph node metastases are not regional, they are classified as distant metastases (M1) [9][10].
•
Therefore, the M classification is M1 [11].
Task 5: Determine the resectability classification of pancreatic cancer
•
The tumor involves the splenic vein and splenic artery.
•
The sources state that tumor contact or invasion of the SMV/PV of 180° or more, or occlusion of the SMV/PV, not exceeding the inferior border of the duodenum is classified as BR-PV, or borderline resectable [12][13]. However, the invasion of the splenic vein, which is part of the portal venous system, exceeds 180 degrees [12][13].
•
The source states that "tumor contact or invasion of the SMA and/or CA of 180°or more" is classified as unresectable (UR-LA) [13][14]. The findings state there is contact of more than 180° with the splenic artery, which is part of the arterial system, therefore this would also be UR-LA [13][14].
•
Distant metastasis, including nonregional lymph node metastasis, is classified as UR-M (unresectable) [14]. The image findings include lymph node metastasis outside the regional nodes, which are considered distant metastases [9][10].
•
Since there is both UR-LA based on the arterial invasion, and UR-M based on the nonregional lymph node metastasis, the classification will be UR [14].
•
Therefore, the resectability classification is UR.
