# Supplementary material for: Enhancing pancreatic cancer staging with large language models: the role of retrieval-augmented generation
Source: Radiol Phys Technol. 2026 Mar 5;19(2):593–603. doi: 10.1007/s12194-026-01026-0 (PMC13253659; doi:10.1007/s12194-026-01026-0)
Supplement: Supplementary file 2 — Supplementary Material 2 [file 12194_2026_1026_MOESM2_ESM.zip › Supplementary_file_2/NotebookLM_with_REK/Answers_by_LLM/Case29_answer.txt]

Okay, I will complete the tasks based on the provided image findings and the information in the sources.
Task 1: Diagnose the local invasion factors of pancreatic cancer (CH, DU, S, RP, PV, A, PL, OO)
Based on the image findings, the local invasion factors are:
•
CH0: Bile duct invasion is absent [1].
•
DU0: Duodenal invasion is absent [1].
•
S1: Serosal invasion is present [1].
•
RP1: Retropancreatic tissue invasion is present [1].
•
PV1: Portal venous system invasion is present, specifically the splenic vein [1][2].
•
A0: Arterial system invasion is absent [2].
•
PL0: Extrapancreatic nerve plexus invasion is absent [2].
•
OO0: Invasion of other organs is absent [3].
Therefore, the diagnosis of local invasion factors is: CH0, DU0, S1, RP1, PV1, A0, PL0, OO0.
Task 2: Based on the answer to Task 1, determine the T classification of pancreatic cancer (T0, Tis, T1a, T1b, T1c, T2, T3, T4)
•
The tumor is 54 mm in size, which falls into the range of TS3 (>40mm but not >60mm) [4].
•
The tumor extends beyond the pancreas (S1, RP1) [1].
•
The tumor does not involve the celiac artery (CA) or superior mesenteric artery (SMA) [1][2].
•
A T3 tumor is defined as a tumor that extends beyond the pancreas but does not involve the CA or SMA [1].
Therefore, the T classification of this pancreatic cancer is T3.
Task 3: Determine the N classification of pancreatic cancer (N0, N1a, N1b) based on the defined criteria for regional lymph nodes.
•
The image findings state that no lymph node metastases are present.
•
N0 indicates no regional lymph node metastasis [5].
Therefore, the N classification is N0.
Task 4: Determine the M classification of pancreatic cancer (M0, M1).
•
The image findings indicate that no other metastases are observed.
•
Peritoneal cytology is not mentioned, so it is assumed to be CYX [6].
•
M0 indicates no distant metastasis [5].
Therefore, the M classification is M0.
Task 5: Based on the answer to Task 4, determine the resectability classification of pancreatic cancer (R, BR, UR). Respond with BR if the classification is BR-PV or BR-A, and UR if it is UR-LA or UR-M. If both BR and UR apply, respond with UR.
•
The tumor involves the splenic vein (PV1), which is part of the portal venous system [1][2].
•
The tumor is in the tail of the pancreas [7].
•
The source material defines the criteria for resectability [8][9][10].
•
Based on the image findings and the definition provided, the tumor meets the criteria for UR-LA because it involves the portal venous system (splenic vein) [9][10]. There is no mention of arterial involvement, so BR-A does not apply.
•
There is no distant metastasis (M0) [5].
•
Therefore, UR-M does not apply in this case.
Thus, the resectability classification is UR.
