# Supplementary material for: Enhancing pancreatic cancer staging with large language models: the role of retrieval-augmented generation
Source: Radiol Phys Technol. 2026 Mar 5;19(2):593–603. doi: 10.1007/s12194-026-01026-0 (PMC13253659; doi:10.1007/s12194-026-01026-0)
Supplement: Supplementary file 2 — Supplementary Material 2 [file 12194_2026_1026_MOESM2_ESM.zip › Supplementary_file_2/NotebookLM_with_REK/Answers_by_LLM/Case3_answer.txt]

Okay, I will analyze the provided image findings and complete the tasks as requested, drawing on information from the sources.
Task 1: Diagnosis of Local Invasion Factors
Based on the image findings, the following local invasion factors are present:
•
Serosal invasion (S1) [1] is noted.
•
Retropancreatic tissue invasion (RP1) [1] is noted.
•
Arterial system invasion (A1) [2] is indicated by the contact of 180° or more with the splenic artery, which is part of the arterial system [2].
•
Invasion of other organs (OO1) [3] is noted with invasion into the left adrenal gland.
•
The findings do not indicate any bile duct invasion (CH0) [1], duodenal invasion (DU0) [1], or portal venous system invasion (PV0) [1][2].
•
The findings do not provide any information about extrapancreatic nerve plexus invasion, thus it should be recorded as PLX [1][2].
Therefore, the diagnosis of local invasion factors is: CH0, DU0, S1, RP1, PV0, A1, PLX, OO1.
Task 2: T Classification
According to the sources, the T category is determined by a combination of tumor size and extrapancreatic extension [4].
•
The tumor size is 44 mm, which falls into the category of TS3 (tumor size >40 mm but not >60 mm) [5].
•
The tumor extends beyond the pancreas (S1 and RP1), and there is invasion of the splenic artery (A1) [1][2].
•
Since there is arterial involvement (A1), the T category is T4 [1][4].
Task 3: N Classification
The N classification is based on regional lymph node metastasis [6][7]. The provided information indicates:
•
Lymph node metastases are present in two nodes at station 9 and two nodes at station 10 [8].
•
For a tumor in the tail of the pancreas, regional lymph nodes include stations 8a, 9, 10, 11p, 11d, and 18 [9].
•
Since metastasis is present in the regional lymph nodes, the classification is at least N1 [7].
•
Since there is metastasis in four regional lymph nodes, the N classification is N1b (metastasis in four or more regional lymph nodes) [7].
Task 4: M Classification
The M classification is based on the presence of distant metastasis [7]. The image findings state that, "no other evident metastases are observed," but the text has clarified that metastasis to non-regional lymph nodes should be classified under M1 [10][11].
•
The findings do not describe distant metastasis to sites such as the lung, liver, or brain [7].
•
However, the text indicates that if metastasis is found in a lymph node other than a regional lymph node, it is defined as M1 [11].
•
Since no non-regional lymph nodes are indicated as being involved, and there are no other distant metastases, the M classification is M0 [7].
Task 5: Resectability Classification
The resectability classification is based on the extent of tumor contact or invasion of major blood vessels [12][13][14]:
•
The image findings indicate contact of 180° or more with the splenic artery, which is part of the arterial system [2].
•
Based on the criteria provided, a tumor with contact or invasion of the SMA and/or CA of 180° or more is classified as UR-LA (locally advanced unresectable) [13].
Therefore, the resectability classification is UR.
