# Supplementary material for: Enhancing pancreatic cancer staging with large language models: the role of retrieval-augmented generation
Source: Radiol Phys Technol. 2026 Mar 5;19(2):593–603. doi: 10.1007/s12194-026-01026-0 (PMC13253659; doi:10.1007/s12194-026-01026-0)
Supplement: Supplementary file 2 — Supplementary Material 2 [file 12194_2026_1026_MOESM2_ESM.zip › Supplementary_file_2/NotebookLM_with_REK/Answers_by_LLM/Case83_answer.txt]

Okay, I will analyze the provided image findings for Case 83 and complete Tasks 1 through 5.
Task 1: Diagnosis of Local Invasion Factors
Based on the image findings, the local invasion factors are diagnosed as follows:
•
CH0: Bile duct invasion is absent [1].
•
DU0: Duodenal invasion is absent [1].
•
S1: Serosal invasion is present [1].
•
RP1: Retropancreatic tissue invasion is present [1].
•
PV1: Portal venous system invasion is present [1]. Specifically, the tumor has contact of more than 180° with the superior mesenteric vein (SMV), suggesting invasion [2].
•
A1: Arterial system invasion is present [3]. The tumor is in contact with the aorta with an indistinct boundary, indicating invasion [4][5].
•
PL0: Extrapancreatic nerve plexus invasion is absent, as none was noted in the findings [3].
•
OO1: Invasion of other organs is present [4]. Specifically, the tumor is invading the aorta [4].
Therefore, the local invasion factors are: CH0, DU0, S1, RP1, PV1, A1, PL0, OO1.
Task 2: T Classification
The T classification is determined by tumor size and extrapancreatic extension [6]. The tumor size is 15 mm, which would place it in the T1 category. However, since the tumor extends beyond the pancreas and involves the aorta, this means that the T classification is T4 [1][7].
Therefore, the T classification is T4.
Task 3: N Classification
According to the source, regional lymph nodes for a tumor in the tail of the pancreas are 8a, 9, 10, 11p, 11d, and 18 [8]. Metastasis is observed in one lymph node at station 9. Lymph node 9 is a regional lymph node for the pancreatic tail [8]. As there is metastasis in one regional lymph node, the N classification is N1a [9].
Therefore, the N classification is N1a.
Task 4: M Classification
The source specifies that distant metastasis (M1) includes metastasis to non-regional lymph nodes or other distant sites [9][10]. Additionally, the source notes that brain metastasis is recorded under M1 [9]. The image findings indicate a suspicious mass in the right cerebellar hemisphere, suggesting brain metastasis.
Therefore, the M classification is M1.
Task 5: Resectability Classification
Since the tumor invades the aorta, which is an artery, this is classified as UR-LA (locally advanced unresectable) [5]. Also, because distant metastasis is present, it is also classified as UR-M (tumor with distant metastasis) [11]. Since the case meets the criteria for both UR-LA and UR-M, the final classification is UR [5][11].
Therefore, the resectability classification is UR.
