# Supplementary material for: Enhancing pancreatic cancer staging with large language models: the role of retrieval-augmented generation
Source: Radiol Phys Technol. 2026 Mar 5;19(2):593–603. doi: 10.1007/s12194-026-01026-0 (PMC13253659; doi:10.1007/s12194-026-01026-0)
Supplement: Supplementary file 2 — Supplementary Material 2 [file 12194_2026_1026_MOESM2_ESM.zip › Supplementary_file_2/NotebookLM_with_REK/Answers_by_LLM/Case27_answer.txt]

Okay, I will analyze the provided image findings for Case 27 and complete Tasks 1 through 5.
Task 1: Diagnosis of Local Invasion Factors
Based on the image findings, the following local invasion factors are present:
•
Serosal invasion (S1) [1] is noted.
•
Retropancreatic tissue invasion (RP1) [1] is also present.
•
Splenic vein invasion, which is part of the portal venous system (PV1) [1][2], is indicated by the interrupted splenic vein.
•
Arterial system invasion (A1) [1][2] is suspected due to stenosis of the splenic artery.
•
No other local invasion factors are mentioned in the findings. Therefore, we will assume the following:
◦
Bile duct invasion is absent (CH0) [1]
◦
Duodenal invasion is absent (DU0) [1]
◦
Extrapancreatic nerve plexus invasion is absent (PL0) [1]
◦
Invasion of other organs is absent (OO0) [3]
Therefore, the diagnosis of local invasion factors is: CH0, DU0, S1, RP1, PV1, A1, PL0, OO0.
Task 2: T Classification
The tumor is described as an infiltrative pancreatic cancer measuring 40 mm in the largest diameter [4]. The T category in the JPS classification combines tumor size and extrapancreatic extension [5]. According to the source, a tumor that extends beyond the pancreas but does not involve the celiac artery (CA) or superior mesenteric artery (SMA) is classified as T3 [1]. Since the tumor has a size of 40mm and invades the retropancreatic tissue and serosa, and also invades the splenic artery, it meets the criteria for T3.
Therefore, the T classification is T3 [1].
Task 3: N Classification
The regional lymph nodes for a tumor in the tail of the pancreas are 8a, 9, 10, 11p, 11d, and 18 [6]. The provided findings mention lymph node metastases in:
•
One node at station 7 [7] This is not a regional lymph node for a tumor in the tail of the pancreas.
•
Two nodes at station 9 [7] This is a regional lymph node for a tumor in the tail of the pancreas.
•
Two nodes at station 12p [7] This is not a regional lymph node for a tumor in the tail of the pancreas.
•
Because there are two regional lymph nodes involved, the N classification is N1a (metastasis in one to three regional lymph nodes).
Therefore, the N classification is N1a.
Task 4: M Classification
•
The findings indicate multiple hypodense nodules in the liver, which are consistent with liver metastases. The liver is a distant site, therefore this is considered M1 [9].
•
Additionally, lymph node metastasis outside the regional nodes is recorded as M1 [9].
•
Specifically, metastases in the station 7 and 12p lymph nodes should also be recorded as M1 since they are not regional lymph nodes for a tumor in the tail of the pancreas.
Therefore, the M classification is M1 [8].
Task 5: Resectability Classification
Since the M classification is M1, the resectability is classified as UR-M (unresectable due to distant metastasis) [10][11].
Therefore, the resectability classification is UR.
