# Supplementary material for: Enhancing pancreatic cancer staging with large language models: the role of retrieval-augmented generation
Source: Radiol Phys Technol. 2026 Mar 5;19(2):593–603. doi: 10.1007/s12194-026-01026-0 (PMC13253659; doi:10.1007/s12194-026-01026-0)
Supplement: Supplementary file 2 — Supplementary Material 2 [file 12194_2026_1026_MOESM2_ESM.zip › Supplementary_file_2/NotebookLM_with_REK/Answers_by_LLM/Case10_answer.txt]

Okay, I will complete Tasks 1 through 5 based on the image findings you provided, drawing on information from the sources.
Task 1: Diagnose local invasion factors
Based on the image findings, "no local invasion factors are noted" [Task 1 Input]. Therefore:
•
CH0, DU0, S0, RP0, PV0, A0, PL0, OO0 [Task 1 Input, 9, 10, 11]
Task 2: Determine the T classification
•
The tumor is 5mm and located in the head of the pancreas [Task 1 Input].
•
Because there is no local invasion noted [Task 1 Input], the T classification is based on size alone, and since the tumor size is 5mm or less, the T category is T1a [1].
Task 3: Determine the N classification
•
The image findings indicate "no findings suggestive of lymph node metastasis" [Task 1 Input].
•
Therefore, the N classification is N0 [2].
Task 4: Determine the M classification
•
The image findings indicate "no other metastases are observed" [Task 1 Input].
•
Therefore, the M classification is M0 [3].
Task 5: Determine the resectability classification
•
Given the T1a, N0, and M0 classification [Task 2, 3, 4], and the description of "no local invasion factors" [Task 1 Input], the tumor is considered resectable (R) [3]. The sources provide the following definitions for resectability:
◦
Resectable (R): No tumor contact with the superior mesenteric vein (SMV) or portal vein (PV), less than 180 contacts, or invasion without occlusion [3]. The clear fat planes around the SMA, CA, and common hepatic artery (CHA) show no contact or invasion [3].
◦
Borderline Resectable (BR):
▪
BR-PV (SMV/PV invasion alone): No findings of contact or invasion of the SMA, CA, or CHA [3]. Tumor contact or invasion of the SMV/PV of 180°degrees or more, or occlusion of the SMV/PV, not exceeding the inferior border of the duodenum [3].
▪
BR-A (arterial invasion): Tumor contact or invasion of the SMA and/or CA of less than 180 degrees without stenosis or deformity [4]. Tumor contact or invasion of the CHA without tumor contact or invasion of the PHA and/or CA [4].
◦
Unresectable (UR):
▪
UR-LA (locally advanced): Tumor contact or invasion of the SMV/PV of 180° or more, or occlusion of the SMV/PV extending beyond the inferior border of the duodenum [4]. Tumor contact or invasion of the SMA and/or CA of 180° or more [4]. Tumor contact or invasion of the CHA, showing tumor contact or invasion of the PHA and/or CA [4]. Tumor contact or invasion of the aorta [4].
▪
UR-M (tumor with distant metastasis): distant metastasis, including nonregional lymph node metastasis [5].
•
Therefore, based on the available information, the resectability classification is R [3].
