# Supplementary material for: Enhancing pancreatic cancer staging with large language models: the role of retrieval-augmented generation
Source: Radiol Phys Technol. 2026 Mar 5;19(2):593–603. doi: 10.1007/s12194-026-01026-0 (PMC13253659; doi:10.1007/s12194-026-01026-0)
Supplement: Supplementary file 2 — Supplementary Material 2 [file 12194_2026_1026_MOESM2_ESM.zip › Supplementary_file_2/NotebookLM_with_REK/Answers_by_LLM/Case45_answer.txt]

Based on the image findings and the provided information, here's a breakdown of the tasks:
•
Task 1: Diagnose the local invasion factors [1][2][3]
◦
The image findings indicate serosal invasion and retropancreatic tissue invasion [Case 45]. No other local invasion factors are identified [Case 45].
◦
Therefore: CH0, DU0, S1, RP1, PV0, A0, PL0, OO0
•
Task 2: Determine the T classification [1][4][5]
◦
The tumor is infiltrative and measures 55 mm in the largest diameter in the head of the pancreas [Case 45].
◦
Serosal and retropancreatic tissue invasion are present [Case 45].
◦
T3: Tumor extends beyond the pancreas but does not involve the CA or SMA [1].
◦
Therefore: T3
•
Task 3: Determine the N classification [6][7][8]
◦
The image findings indicate no lymph node metastasis [Case 45].
◦
N0: No regional lymph nodeß metastasis [8].
◦
Therefore: N0
•
Task 4: Determine the M classification [8][9]
◦
Osteolytic changes in the vertebral bodies and pelvic bones suggest multiple bone metastases [Case 45].
◦
M1: Distant metastasis [8].
◦
Therefore: M1
•
Task 5: Determine the resectability classification [10][11][12]
◦
Distant metastasis is present [Case 45].
◦
UR-M (tumor with distant metastasis): distant metastasis, including nonregional lymph node metastasis [12ß].
◦
Therefore: UR
