# Supplementary material for: Enhancing pancreatic cancer staging with large language models: the role of retrieval-augmented generation
Source: Radiol Phys Technol. 2026 Mar 5;19(2):593–603. doi: 10.1007/s12194-026-01026-0 (PMC13253659; doi:10.1007/s12194-026-01026-0)
Supplement: Supplementary file 2 — Supplementary Material 2 [file 12194_2026_1026_MOESM2_ESM.zip › Supplementary_file_2/NotebookLM_with_REK/Answers_by_LLM/Case72_answer.txt]

Based on the image findings provided for Case 72, here's a breakdown of Tasks 1 through 5, according to the Japanese Classification of Pancreatic Carcinoma:
•
Task 1: Diagnose the local invasion factors of pancreatic cancer
◦
The image findings indicate the following:
▪
Serosal invasion is present [1].
▪
Retropancreatic tissue invasion is present [1].
▪
There is contact of more than 180° with the splenic vein, suggesting portal venous system invasion [1][2]. The portal venous system consists of the portal vein, superior mesenteric vein, and pancreatic vein [2].
▪
Stenosis of the splenic artery is observed, raising suspicion of arterial system invasion [1][2]. The arterial system comprises the superior mesenteric artery, celiac artery, common hepatic artery, and splenic artery [2].
▪
An infiltrative pancreatic cancer measuring 33 mm is observed in the tail of the pancreas [3].
◦
Therefore, the local invasion factors are: CH0, DU0, S1, RP1, PV1, A1, PL0, OO0 [1][2].
•
Task 2: Determine the T classification of pancreatic cancer
◦
The tumor is located in the tail of the pancreas and measures 33 mm [4][5].
◦
T3: Tumor extends beyond the pancreas but does not involve the CA or SMA [1].
◦
T4: Tumor involves the CA or SMA [1].
◦
Since the tumor is in the tail of the pancreas, and there is suspicion of splenic artery invasion, this would be classified as T4 [1][2][4].
•
Task 3: Determine the N classification of pancreatic cancer
◦
The image findings state that no lymph node metastases are present.
◦
Therefore, the N classification is N0 [6].
•
Task 4: Determine the M classification of pancreatic cancer
◦
The image findings state that no other metastases are observed.
◦
Therefore, the M classification is M0 [6].
•
Task 5: Determine the resectability classification of pancreatic cancer
◦
The tumor involves the splenic artery, with observed stenosis [7].
◦
UR-LA (locally advanced): Tumor contact or invasion of the SMA and/or CA of 180° or more [7].
◦
Therefore, the resectability classification is UR [7].
