# Supplementary material for: Enhancing pancreatic cancer staging with large language models: the role of retrieval-augmented generation
Source: Radiol Phys Technol. 2026 Mar 5;19(2):593–603. doi: 10.1007/s12194-026-01026-0 (PMC13253659; doi:10.1007/s12194-026-01026-0)
Supplement: Supplementary file 2 — Supplementary Material 2 [file 12194_2026_1026_MOESM2_ESM.zip › Supplementary_file_2/NotebookLM_with_REK/Answers_by_LLM/Case59_answer.txt]

Based on the image findings and the provided information from the sources, here's a breakdown of the tasks:
•
Task 1: Diagnose the local invasion factors of pancreatic cancer
◦
Based on the image findings, the local invasion factors are:
▪
Serosal invasion is present [1].
▪
Retropancreatic tissue invasion is present [1].
▪
Arterial system invasion is present, specifically the splenic artery (Asp) [2].
▪
Invasion of other organs is present, specifically the colon [3].
◦
Therefore, the diagnosis is: CH0, DU0, S1, RP1, PV0, A1, PL0, OO1 [1][2][3].
•
Task 2: Determine the T classification of pancreatic cancer
◦
The tumor is located in the body of the pancreas and measures 56 mm [4][5].
◦
Serosal and retropancreatic tissue invasion are present [1].
◦
T categories in the JPS eighth edition are determined by combining tumor size and extrapancreatic extension [6].
◦
A tumor size of greater than 40 mm but not greater than 60 mm would classify it as TS3 [5].
◦
T3 is defined as a tumor that extends beyond the pancreas but does not involve the CA or SMA [1].
◦
T4 is defined as a tumor that involves the CA or SMA [1].
◦
Given that the tumor involves the splenic artery, it is classified as T4 [1][2].
•
Task 3: Determine the N classification of pancreatic cancer
◦
Lymph node metastases are observed in two nodes each at stations 10 and 11d [7].
◦
For a tumor in the body of the pancreas, lymph nodes 10 and 11d are considered regional lymph nodes [7].
◦
N1a is defined as metastasis in one to three regional lymph nodes [8].
◦
N1b is defined as metastasis in four or more regional lymph nodes [8].
◦
Since there are a total of four regional lymph node metastases, the classification is N1b [8].
•
Task 4: Determine the M classification of pancreatic cancer
◦
No distant metastases other than regional lymph node metastasis are observed [8][9].
◦
Therefore, the M classification is M0 [8].
•
Task 5: Determine the resectability classification of pancreatic cancer
◦
The tumor involves the splenic artery [2].
◦
There is invasion into the colon [3].
◦
According to the resectability classification, tumor contact or invasion of the SMA and/or CA of 180°or more is classified as UR-LA (locally advanced) [10].
◦
Tumor contact or invasion of the CHA, showing tumor contact or invasion of the PHA and/or CA, is classified as UR-LA (locally advanced) [10].
◦
Given the arterial involvement and invasion of the colon, the resectability classification is UR [10].
