# Supplementary material for: Enhancing pancreatic cancer staging with large language models: the role of retrieval-augmented generation
Source: Radiol Phys Technol. 2026 Mar 5;19(2):593–603. doi: 10.1007/s12194-026-01026-0 (PMC13253659; doi:10.1007/s12194-026-01026-0)
Supplement: Supplementary file 2 — Supplementary Material 2 [file 12194_2026_1026_MOESM2_ESM.zip › Supplementary_file_2/NotebookLM_with_REK/Answers_by_LLM/Case91_answer.txt]

Based on the image findings and the provided information from the sources, here's a breakdown of the tasks:
•
Task 1: Diagnose the local invasion factors of pancreatic cancer
◦
The image findings indicate serosal invasion (S1) and retropancreatic tissue invasion (RP1) [1]. There is also contact of more than 180° with the splenic vein, suggesting portal venous system invasion (PV1) [1][2]. No other local invasion factors are identified.
◦
Therefore, the diagnosis is: CH0, DU0, S1, RP1, PV1, A0, PL0, OO0.
•
Task 2: Determine the T classification of pancreatic cancer
◦
The tumor is located in the tail of the pancreas and measures 58 mm [3]. The eighth edition of the JPS classification evaluates the T category by combining "tumor size" and "extrapancreatic extension," defined as a "local invasion factor" [4]. A T3 tumor extends beyond the pancreas but does not involve the CA or SMA [1]. A T4 tumor involves the CA or SMA [1].
◦
Given the tumor size is >40 mm but not >60 mm, extends beyond the pancreas with serosal and retropancreatic tissue invasion, and does not involve the celiac artery (CA) or superior mesenteric artery (SMA), the T classification is T3 [1][5].
•
Task 3: Determine the N classification of pancreatic cancer
◦
Lymph node metastases are observed in two nodes at station 2 [6]. According to Table 2, for a tumor in the tail of the pancreas, the regional lymph nodes are 8a, 9, 10, 11p, 11d, and 18 [7]. Lymph node metastasis outside the regional nodes should be recorded as M1 [8].
◦
Since station 2 (Left cardial lymph nodes) is not a regional lymph node for a tumor in the tail of the pancreas, the N classification is N0 [6][7][9].
•
Task 4: Determine the M classification of pancreatic cancer
◦
Two hypodense masses are observed in the right lobe of the liver, raising suspicion of liver metastases. Lymph node metastasis outside the regional nodes should be recorded as M1 [8][9].
◦
Therefore, the M classification is M1 (presence of distant metastasis) [9].
•
Task 5: Determine the resectability classification of pancreatic cancer
◦
Since distant metastasis is present, the resectability classification is UR (specifically UR-M, tumor with distant metastasis) [10][11].
