# Supplementary material for: Enhancing pancreatic cancer staging with large language models: the role of retrieval-augmented generation
Source: Radiol Phys Technol. 2026 Mar 5;19(2):593–603. doi: 10.1007/s12194-026-01026-0 (PMC13253659; doi:10.1007/s12194-026-01026-0)
Supplement: Supplementary file 2 — Supplementary Material 2 [file 12194_2026_1026_MOESM2_ESM.zip › Supplementary_file_2/NotebookLM_with_REK/Answers_by_LLM/Case100_answer.txt]

Based on the image findings and the provided information from the sources, here's a breakdown of the tasks:
•
Task 1: Diagnose the local invasion factors of pancreatic cancer
◦
Given the findings:
▪
Serosal invasion and retropancreatic tissue invasion are noted [image findings].
▪
There is contact of more than 180° with both the superior mesenteric vein and the splenic vein, suggesting invasion [image findings].
▪
No other local invasion factors are identified [image findings].
◦
The local invasion factors are: S1, RP1, PV1 [1].
◦
Therefore, the diagnosis is: CH0, DU0, S1, RP1, PV1, A0, PL0, OO0.
•
Task 2: Determine the T classification of pancreatic cancer
◦
An infiltrative pancreatic cancer measuring 59 mm is observed in the body of the pancreas [image findings].
◦
T3: Tumor extends beyond the pancreas but does not involve the CA or SMA [1].
◦
T4: Tumor involves the CA or SMA [1].
◦
Since the tumor is greater than 20 mm, extends beyond the pancreas, and does not involve the CA or SMA, the T classification is T3 [1][2].
•
Task 3: Determine the N classification of pancreatic cancer
◦
There are no findings suggestive of lymph node metastasis [image findings].
◦
N0: No regional lymph node metastasis [3].
◦
Therefore, the N classification is N0.
•
Task 4: Determine the M classification of pancreatic cancer
◦
No other metastases are observed [image findings].
◦
M0: No distant metastasis [3].
◦
Therefore, the M classification is M0.
•
Task 5: Determine the resectability classification of pancreatic cancer
◦
Tumor contact or invasion of the SMV/PV of 180°degrees or more, or occlusion of the SMV/PV, not exceeding the inferior border of the duodenum indicates BR-PV [4].
◦
No invasion beyond the inferior border of the duodenum is observed [image findings].
◦
Since there is contact of more than 180° with the superior mesenteric vein, the resectability classification is BR [4].
