# Supplementary material for: Enhancing pancreatic cancer staging with large language models: the role of retrieval-augmented generation
Source: Radiol Phys Technol. 2026 Mar 5;19(2):593–603. doi: 10.1007/s12194-026-01026-0 (PMC13253659; doi:10.1007/s12194-026-01026-0)
Supplement: Supplementary file 2 — Supplementary Material 2 [file 12194_2026_1026_MOESM2_ESM.zip › Supplementary_file_2/NotebookLM_with_REK/Answers_by_LLM/Case80_answer.txt]

Based on the image findings and the provided information from the sources, here's a breakdown of the tasks:
•
Task 1: Diagnose the local invasion factors of pancreatic cancer
•
Based on the image findings, the local invasion factors are:
◦
CH1 (Bile duct invasion present) [1]
◦
DU0 (Duodenal invasion absent) [1]
◦
S0 (Serosal invasion absent) [1]
◦
RP1 (Retropancreatic tissue invasion present) [1]
◦
PV0 (Portal venous system invasion absent) [1]
◦
A1 (Arterial system invasion present) [2]
◦
PL0 (Extrapancreatic nerve plexus invasion absent) [2]
◦
OO0 (Invasion of other organs absent) [3]
•
Therefore, the diagnosis is: CH1, DU0, S0, RP1, PV0, A1, PL0, OO0.
•
Task 2: Determine the T classification of pancreatic cancer
◦
The tumor size is 28 mm, which means it is greater than 20mm [4].
◦
There is involvement of the common hepatic artery, but not the celiac artery or superior mesenteric artery [2][5].
◦
T3: Tumor extends beyond the pancreas but does not involve the CA or SMA [1].
◦
T4: Tumor involves the CA or SMA [1]. Based on the local invasion factor A1, the tumor involves the common hepatic artery, suggesting that it should be T4 [1].
•
Task 3: Determine the N classification of pancreatic cancer
◦
Lymph node metastases are observed in two nodes at station 2 [6].
◦
According to Table 1, station 2 refers to the left cardial lymph nodes [7].
◦
Regional lymph nodes for the head of the pancreas are 6, 8a, 8p, 12a, 12b, 12p, 13, 14t, 17 [8].
◦
Since station 2 is not considered a regional lymph node for pancreatic head tumors, the presence of metastasis in two nodes at this location does not contribute to N classification [8][9].
◦
If there was metastasis in one to three regional lymph nodes, it would be N1a, and if it was in four or more regional lymph nodes, it would be N1b [6].
◦
Assuming there is no regional lymph node metastasis, the N classification is N0 [6].
•
Task 4: Determine the M classification of pancreatic cancer
◦
Osteolytic changes are scattered in the vertebral bodies and pelvic bones, raising suspicion of multiple bone metastases [6].
◦
Based on the image findings, distant metastasis to bone is suspected, so the M classification is M1.
•
Task 5: Determine the resectability classification of pancreatic cancer
◦
There is contact of more than 180° with the common hepatic artery, suggesting invasion [10].
◦
UR-LA (locally advanced): tumor contact or invasion of the SMA/PV of 180° or more, or occlusion of the SMV/PV extending beyond the inferior border of the duodenum. Tumor contact or invasion of the SMA and/or CA of 180°or more [10].
◦
UR-M (tumor with distant metastasis): distant metastasis, including nonregional lymph node metastasis [11].
◦
Since there is suspected distant metastasis (M1), the resectability classification is UR [10][11].
