# Supplementary material for: Enhancing pancreatic cancer staging with large language models: the role of retrieval-augmented generation
Source: Radiol Phys Technol. 2026 Mar 5;19(2):593–603. doi: 10.1007/s12194-026-01026-0 (PMC13253659; doi:10.1007/s12194-026-01026-0)
Supplement: Supplementary file 2 — Supplementary Material 2 [file 12194_2026_1026_MOESM2_ESM.zip › Supplementary_file_2/NotebookLM_with_REK/Answers_by_LLM/Case48_answer.txt]

Based on the image findings and the provided information from the sources, here's a breakdown of the tasks:
•
Task 1: Diagnose the local invasion factors of pancreatic cancer
◦
Based on the image findings, the local invasion factors are:
▪
Serosal invasion is present [1].
▪
Retropancreatic tissue invasion is present [1].
▪
Portal venous system (splenic vein) invasion is present [1][2].
◦
Therefore, the diagnosis is: CH0, DU0, S1, RP1, PV1, A0, PL0, OO0 [1].
•
Task 2: Determine the T classification of pancreatic cancer
◦
The tumor is located in the tail of the pancreas and measures 48 mm, which is greater than 40 mm but not greater than 60 mm [3][4].
◦
Serosal and retropancreatic tissue invasion are present [1].
◦
Portal venous system invasion is present [1][2].
◦
According to the JPS eighth edition, T3 is defined as a tumor that extends beyond the pancreas but does not involve the CA or SMA [1][5]. T4 is defined as a tumor that involves the CA or SMA [1][5].
◦
Given that the tumor extends beyond the pancreas, but does not involve the CA or SMA, the T classification is T3 [1].
•
Task 3: Determine the N classification of pancreatic cancer
◦
The image findings state that no lymph node metastases are present.
◦
Therefore, the N classification is N0, indicating no regional lymph node metastasis [6].
•
Task 4: Determine the M classification of pancreatic cancer
◦
The image findings indicate that no distant metastases are observed.
◦
Therefore, the M classification is M0, indicating no distant metastasis [6].
•
Task 5: Determine the resectability classification of pancreatic cancer
◦
The tumor is in the tail of the pancreas.
◦
The tumor invades the splenic vein (a part of the portal venous system), obstructing it [1][2].
◦
Based on the resectability classifications:
▪
Resectable (R) indicates no tumor contact with the SMV or PV, or less than 180 degrees contact/invasion without occlusion [7].
▪
Borderline Resectable (BR-PV) indicates tumor contact/invasion of the SMV/PV of 180 degrees or more, or occlusion of the SMV/PV, not exceeding the inferior border of the duodenum [7].
▪
Unresectable (UR-LA) indicates tumor contact/invasion of the SMV/PV of 180 degrees or more, or occlusion of the SMV/PV extending beyond the inferior border of the duodenum [8].
◦
Since the splenic vein is obstructed, the tumor is considered at least borderline resectable [7]. However, since the image findings do not clarify whether the occlusion extends beyond the inferior border of the duodenum, it is difficult to distinguish between BR and UR. Therefore, the classification is BR.
