# Supplementary material for: Enhancing pancreatic cancer staging with large language models: the role of retrieval-augmented generation
Source: Radiol Phys Technol. 2026 Mar 5;19(2):593–603. doi: 10.1007/s12194-026-01026-0 (PMC13253659; doi:10.1007/s12194-026-01026-0)
Supplement: Supplementary file 2 — Supplementary Material 2 [file 12194_2026_1026_MOESM2_ESM.zip › Supplementary_file_2/NotebookLM_with_REK/Answers_by_LLM/Case63_answer.txt]

Based on the image findings and the provided information from the sources, here's a breakdown of the tasks:
•
Task 1: Diagnose the local invasion factors of pancreatic cancer
•
The image findings indicate that no local invasion factors are identified. Therefore, the diagnosis is:
•
CH0, DU0, S0, RP0, PV0, A0, PL0, OO0 [1][2][3].
•
Task 2: Determine the T classification of pancreatic cancer
•
The tumor is limited to the pancreas and measures 6 mm [4]. According to the JPS classification, this falls under:
•
T1b: Tumor size greater than 5 mm and less than 10 mm in the largest diameter [4].
•
Task 3: Determine the N classification of pancreatic cancer
•
The image findings suggest no lymph node metastasis. Therefore:
•
N0: No regional lymph node metastasis [5].
•
Task 4: Determine the M classification of pancreatic cancer
•
No other metastases are observed, so:
•
M0: No distant metastasis [5].
•
Task 5: Determine the resectability classification of pancreatic cancer
•
Given the absence of local invasion factors, the tumor's location in the tail of the pancreas, and no distant metastasis, the resectability classification is:
•
R: Resectable [6].
