# Supplementary material for: Enhancing pancreatic cancer staging with large language models: the role of retrieval-augmented generation
Source: Radiol Phys Technol. 2026 Mar 5;19(2):593–603. doi: 10.1007/s12194-026-01026-0 (PMC13253659; doi:10.1007/s12194-026-01026-0)
Supplement: Supplementary file 2 — Supplementary Material 2 [file 12194_2026_1026_MOESM2_ESM.zip › Supplementary_file_2/NotebookLM_with_REK/Answers_by_LLM/Case54_answer.txt]

Based on the image findings and the provided information from the sources, here's a breakdown of the tasks:
•
Task 1: Diagnose the local invasion factors of pancreatic cancer
•
The image findings indicate no local invasion factors are identified. Therefore, the diagnosis is:
•
CH0, DU0, S0, RP0, PV0, A0, PL0, OO0 [1][2][3].
•
Task 2: Determine the T classification of pancreatic cancer
•
The image findings describe an infiltrative pancreatic cancer measuring 6 mm in the head of the pancreas, and no local invasion factors are identified. According to the JPS classification, T1 tumors are limited to the pancreas and 20 mm or less in the largest diameter [4]. T1 is further subcategorized based on size, and a tumor size greater than 5 mm and less than 10 mm is classified as T1b [4]. Therefore, the T classification is:
•
T1b [4]
•
Task 3: Determine the N classification of pancreatic cancer
•
The image findings state there are no findings suggestive of lymph node metastasis. Therefore, the N classification is:
•
N0 [5]
•
Task 4: Determine the M classification of pancreatic cancer
•
The image findings indicate that no other metastases are observed. Therefore, the M classification is:
•
M0 [5]
•
Task 5: Determine the resectability classification of pancreatic cancer
•
Based on the previous classifications (T1b, N0, M0) and the image findings, there's no indication of distant metastasis or significant vascular involvement. Resectable (R) is defined as no tumor contact with the superior mesenteric vein (SMV) or portal vein (PV), less than 180 contacts, or invasion without occlusion and clear fat planes around the SMA, CA, and common hepatic artery (CHA) showing no contact or invasion [6]. Therefore, the resectability classification is:
•
R[6]
