# Supplementary material for: Enhancing pancreatic cancer staging with large language models: the role of retrieval-augmented generation
Source: Radiol Phys Technol. 2026 Mar 5;19(2):593–603. doi: 10.1007/s12194-026-01026-0 (PMC13253659; doi:10.1007/s12194-026-01026-0)
Supplement: Supplementary file 2 — Supplementary Material 2 [file 12194_2026_1026_MOESM2_ESM.zip › Supplementary_file_2/NotebookLM_with_REK/Answers_by_LLM/Case36_answer.txt]

Okay, based on the provided image findings and the information in the sources, here's an analysis of the pancreatic cancer case, addressing Tasks 1 through 5:
Task 1: Local Invasion Factors
•
Based on the image findings, the local invasion factors are:
◦
CH0: Bile duct invasion is absent [1].
◦
DU0: Duodenal invasion is absent [1].
◦
S1: Serosal invasion is present [1].
◦
RP1: Retropancreatic tissue invasion is present [1].
◦
PV1: Portal venous system invasion is present [1].
◦
A1: Arterial system invasion is present [2].
◦
PL1: Extrapancreatic nerve plexus invasion is present [2].
◦
OO0: No other organ invasion is present [3].
•
Therefore, the local invasion factors are: CH0, DU0, S1, RP1, PV1, A1, PL1, OO0.
Task 2: T Classification
•
The tumor size is 43mm, which is >40mm and not >60mm [4].
•
The tumor extends beyond the pancreas but does not involve the SMA [1][5]. However, the case does involve the celiac artery [1].
•
The definition of T categories in the JPS eighth edition combines tumor size and extrapancreatic extension [6]. Since the tumor invades the celiac artery, it is classified as T4 [1][6].
Task 3: N Classification
•
Lymph node metastases are observed in two nodes at station 8a and two nodes at station 8p [7][8].
•
Lymph nodes 8a and 8p are considered regional lymph nodes for the head of the pancreas [9].
•
There are a total of 4 regional lymph node metastases, which is classified as N1b [10].
Task 4: M Classification
•
There is no mention of distant metastasis, so the case does not have distant metastasis beyond the regional lymph nodes, meaning that it is M0 [10].
Task 5: Resectability Classification
•
The tumor has contact of less than 180 degrees with the celiac artery [11]. This is classified as BR-A (arterial invasion). The case also shows contact of more than 180° with the portal vein without exceeding the inferior border of the duodenum [12]. This would be classified as BR-PV (SMV/PV invasion alone).
•
According to the instructions in your query, if both BR and UR apply, respond with UR. Since BR is the highest class in this case, the resectability classification for this case is BR.
