# Supplementary material for: Enhancing pancreatic cancer staging with large language models: the role of retrieval-augmented generation
Source: Radiol Phys Technol. 2026 Mar 5;19(2):593–603. doi: 10.1007/s12194-026-01026-0 (PMC13253659; doi:10.1007/s12194-026-01026-0)
Supplement: Supplementary file 2 — Supplementary Material 2 [file 12194_2026_1026_MOESM2_ESM.zip › Supplementary_file_2/NotebookLM_with_REK/Answers_by_LLM/Case18_answer.txt]

Okay, I will complete the tasks based on the provided image findings and the information in the sources.
Task 1: Diagnose the local invasion factors of pancreatic cancer (CH, DU, S, RP, PV, A, PL, OO)
Based on the image findings, the local invasion factors are:
•
CH0: Bile duct invasion is absent [1].
•
DU0: Duodenal invasion is absent [1].
•
S1: Serosal invasion is present [1].
•
RP1: Retropancreatic tissue invasion is present [1].
•
PV0: Portal venous system invasion is absent [1].
•
A0: Arterial system invasion is absent [2].
•
PL0: Extrapancreatic nerve plexus invasion is absent [2].
•
OO0: Invasion of other organs is absent [3].
Therefore, the diagnosis of local invasion factors is: CH0, DU0, S1, RP1, PV0, A0, PL0, OO0.
Task 2: Determine the T classification of pancreatic cancer (T0, Tis, T1a, T1b, T1c, T2, T3, T4)
The tumor is described as an infiltrative pancreatic cancer measuring 48 mm in the tail of the pancreas [4]. The sources note that the T category in the JPS eighth edition is determined by both "tumor size" and "extrapancreatic extension" [5].
•
A tumor size greater than 40 mm but not more than 60 mm is classified as TS3 [6].
•
The tumor extends beyond the pancreas, but does not involve the CA or SMA [1].
•
Given the tumor size (>40mm) and the presence of serosal and retropancreatic tissue invasion, the tumor is classified as T3 [1].
Task 3: Determine the N classification of pancreatic cancer (N0, N1a, N1b)
The image findings state that no lymph node metastases are present.
•
Therefore, the N classification is N0 [7].
Task 4: Determine the M classification of pancreatic cancer (M0, M1)
The image findings state that no other metastases are observed.
•
Therefore, the M classification is M0 [7].
Task 5: Based on the answer to Task 4, determine the resectability classification of pancreatic cancer (R, BR, UR)
Given the M0 classification, the tumor is not classified as UR-M [8]. The resectability criteria are based on the tumor's relationship to the SMV, PV, SMA, CA and CHA [9][10]. Based on the information provided, there is no mention of SMV/PV, SMA, CA, or CHA involvement. The tumor is described as being in the tail of the pancreas, and the classification of T3 (Tumor extends beyond the pancreas but does not involve the CA or SMA) [1] further supports this conclusion.
•
Based on these findings, the tumor is considered R (Resectable) because there is no tumor contact or invasion of the SMV/PV, SMA, CA or CHA [9ß].
