# Supplementary material for: Enhancing pancreatic cancer staging with large language models: the role of retrieval-augmented generation
Source: Radiol Phys Technol. 2026 Mar 5;19(2):593–603. doi: 10.1007/s12194-026-01026-0 (PMC13253659; doi:10.1007/s12194-026-01026-0)
Supplement: Supplementary file 2 — Supplementary Material 2 [file 12194_2026_1026_MOESM2_ESM.zip › Supplementary_file_2/NotebookLM_with_REK/Answers_by_LLM/Case5_answer.txt]

Based on the image findings and the provided information from the sources, here's a breakdown of the tasks:
Task 1: Diagnose the local invasion factors of pancreatic cancer
Given the findings:
Serosal invasion and retropancreatic tissue invasion are noted.
Contact of more than 180° with the superior mesenteric vein, suggesting potential invasion.
Stenosis of the splenic artery is noted, raising suspicion of invasion.
Based on these findings and the local invasion factors defined in the source [1, 2]:
CH0, DU0, S1, RP1, PV1, A1, PL0, OO0
Task 2: Determine the T classification of pancreatic cancer
The tumor is located in the body of the pancreas and measures 45 mm [3].
Serosal and retropancreatic tissue invasion is present [1].
T3: Tumor extends beyond the pancreas but does not involve the CA or SMA [1].
Therefore, the T classification is T3 [1].
Task 3: Determine the N classification of pancreatic cancer
Lymph node metastases are found in four nodes at station 8a [4].
Station 8a is a regional lymph node for both the head and body of the pancreas [5].
N1b: Metastasis in four or more regional lymph nodes [6].
Therefore, the N classification is N1b [6].
Task 4: Determine the M classification of pancreatic cancer
No distant metastases are observed [6].
Therefore, the M classification is M0 [6].
Task 5: Determine the resectability classification of pancreatic cancer
The tumor has contact of more than 180° with the superior mesenteric vein (PV1) without exceeding the inferior border of the duodenum [7].
Stenosis of the splenic artery is noted, raising suspicion of arterial invasion (A1) [8].
BR-PV (SMV/PV invasion alone): No findings of contact or invasion of the SMA, CA, or CHA. Tumor contact or invasion of the SMV/PV of 180°degrees or more, or occlusion of the SMV/PV, not exceeding the inferior border of the duodenum [7].
BR-A (arterial invasion): Tumor contact or invasion of the SMA and/or CA of less than 180 degrees without stenosis or deformity. Tumor contact or invasion of the CHA without tumor contact or invasion of the PHA and/or CA [8].
Since there's suspicion of arterial invasion and the tumor has contact of more than 180° with the superior mesenteric vein, the resectability classification is BR [7, 8].
