# Supplementary material for: Enhancing pancreatic cancer staging with large language models: the role of retrieval-augmented generation
Source: Radiol Phys Technol. 2026 Mar 5;19(2):593–603. doi: 10.1007/s12194-026-01026-0 (PMC13253659; doi:10.1007/s12194-026-01026-0)
Supplement: Supplementary file 2 — Supplementary Material 2 [file 12194_2026_1026_MOESM2_ESM.zip › Supplementary_file_2/NotebookLM_with_REK/Answers_by_LLM/Case85_answer.txt]

Based on the image findings and the provided information from the sources, here's a breakdown of the tasks:
•
Task 1: Diagnose the local invasion factors of pancreatic cancer
•
The image findings indicate no local invasion factors are identified. Therefore, the diagnosis is:
•
CH0, DU0, S0, RP0, PV0, A0, PL0, OO0 [1][2][3].
•
Task 2: Determine the T classification of pancreatic cancer
•
The tumor is limited to the pancreas and measures 20 mm [4]. According to the JPS classification, this corresponds to T1c [4]:
•
T1c: Tumor size greater than 10 mm but no more than 20 mm in the largest diameter [4].
•
Task 3: Determine the N classification of pancreatic cancer
•
The image findings state that no lymph node metastases are present, which means:
•
N0: No regional lymph node metastasis [5].
•
Task 4: Determine the M classification of pancreatic cancer
•
The image findings indicate that no other metastases are observed, therefore:
•
M0: No distant metastasis [5].
•
Task 5: Determine the resectability classification of pancreatic cancer
•
Based on the information provided and the previous classifications:
◦
No tumor contact with the superior mesenteric vein (SMV) or portal vein (PV), less than 180 contacts, or invasion without occlusion [6].
◦
The clear fat planes around the SMA, CA, and common hepatic artery (CHA) show no contact or invasion [6].
•
Therefore, the resectability classification is:
•
R (Resectable) [6].
