# Supplementary material for: Enhancing pancreatic cancer staging with large language models: the role of retrieval-augmented generation
Source: Radiol Phys Technol. 2026 Mar 5;19(2):593–603. doi: 10.1007/s12194-026-01026-0 (PMC13253659; doi:10.1007/s12194-026-01026-0)
Supplement: Supplementary file 2 — Supplementary Material 2 [file 12194_2026_1026_MOESM2_ESM.zip › Supplementary_file_2/NotebookLM_with_REK/Answers_by_LLM/Case51_answer.txt]

Based on the image findings and the provided information from the sources, here's a breakdown of the tasks:
•
Task 1: Diagnose the local invasion factors of pancreatic cancer
◦
Based on the image findings, the local invasion factors are:
▪
Serosal invasion is present [1].
▪
Retropancreatic tissue invasion is present [1].
▪
Splenic vein interruption suggests portal venous system invasion [1][2].
◦
Therefore, the diagnosis of local invasion factors is: CH0, DU0, S1, RP1, PV1, A0, PL0, OO0.
•
Task 2: Determine the T classification of pancreatic cancer
◦
The tumor is located in the tail of the pancreas and measures 36 mm [3].
◦
T classification in the JPS eighth edition combines tumor size and extrapancreatic extension [4].
◦
T1 tumors are limited to the pancreas and 20mm or less [5].
◦
T2 tumors are limited to the pancreas and more than 20mm [5].
◦
T3 tumors extend beyond the pancreas but do not involve the celiac artery (CA) or superior mesenteric artery (SMA) [1].
◦
Given the tumor extends beyond the pancreas (S1, RP1, PV1) and is larger than 20mm, but does not involve the CA or SMA, the T classification is: T3 [1].
•
Task 3: Determine the N classification of pancreatic cancer
◦
No lymph node metastases are present based on the image findings.
◦
N0 indicates no regional lymph node metastasis [6].
◦
Therefore, the N classification is: N0.
•
Task 4: Determine the M classification of pancreatic cancer
◦
No other metastases are observed based on the image findings.
◦
M0 indicates no distant metastasis [6].
◦
Therefore, the M classification is: M0.
•
Task 5: Determine the resectability classification of pancreatic cancer
◦
The tumor involves the splenic vein, which is part of the portal venous system [2].
◦
Since there is no mention of contact or invasion of the SMA, CA, or CHA, the classification would be BR-PV (SMV/PV invasion alone) if the invasion is less than 180 degrees or occlusion of the SMV/PV, not exceeding the inferior border of the duodenum [7].
◦
UR-LA (locally advanced) indicates tumor contact or invasion of the SMV/PV of 180° or more, or occlusion of the SMV/PV extending beyond the inferior border of the duodenum, or tumor contact/invasion of the SMA and/or CA of 180° or more [8].
◦
Since the extent of SMV/PV invasion (less than 180 degrees vs. 180 degrees or more) and the inferior border of the duodenum are not mentioned, and since we do not have enough information to distinguish between BR-PV and UR-LA, the conservative approach is to classify this as UR.
