# Supplementary material for: Enhancing pancreatic cancer staging with large language models: the role of retrieval-augmented generation
Source: Radiol Phys Technol. 2026 Mar 5;19(2):593–603. doi: 10.1007/s12194-026-01026-0 (PMC13253659; doi:10.1007/s12194-026-01026-0)
Supplement: Supplementary file 2 — Supplementary Material 2 [file 12194_2026_1026_MOESM2_ESM.zip › Supplementary_file_2/NotebookLM_with_REK/Answers_by_LLM/Case66_answer.txt]

Based on the image findings and the provided information, here's a breakdown of the tasks:
Task 1: Diagnose the local invasion factors of pancreatic cancer
Based on the image findings:
•
Common bile duct interruption suggests bile duct invasion [1].
•
Duodenal stenosis and extensive contact suggest duodenal invasion [1].
•
Serosal and retropancreatic tissue invasion are noted [1].
•
Contact of more than 180° with the superior mesenteric vein (SMV) suggests portal venous system invasion [1][2].
•
Contact of more than 180° with the superior mesenteric artery (SMA), celiac artery (CA), and common hepatic artery (CHA) suggests arterial system invasion [1][2].
Therefore, the local invasion factors are: CH1, DU1, S1, RP1, PV1, A1, PL0, OO0.
Task 2: Determine the T classification of pancreatic cancer
•
The tumor size is 47 mm, which is greater than 40 mm but not greater than 60 mm [3].
•
The tumor extends beyond the pancreas and involves the SMA and CA [1].
Therefore, the T classification is T4, because the tumor involves the CA and SMA [1][4].
Task 3: Determine the N classification of pancreatic cancer
•
No lymph node metastases are present in regional lymph nodes [5].
Therefore, the N classification is N0 [6].
Task 4: Determine the M classification of pancreatic cancer
•
No other metastases are observed [6].
Therefore, the M classification is M0 [6].
Task 5: Determine the resectability classification of pancreatic cancer
•
The tumor involves the SMA and CA by more than 180 degrees [7].
Therefore, the resectability classification is UR, specifically UR-LA (locally advanced) [7].
