# Supplementary material for: Enhancing pancreatic cancer staging with large language models: the role of retrieval-augmented generation
Source: Radiol Phys Technol. 2026 Mar 5;19(2):593–603. doi: 10.1007/s12194-026-01026-0 (PMC13253659; doi:10.1007/s12194-026-01026-0)
Supplement: Supplementary file 2 — Supplementary Material 2 [file 12194_2026_1026_MOESM2_ESM.zip › Supplementary_file_2/NotebookLM_with_REK/Answers_by_LLM/Case33_answer.txt]

Based on the image findings and the provided information from the sources, here's a breakdown of the tasks:
•
Task 1: Local invasion factors
◦
Based on the image findings, serosal invasion (S1) and retropancreatic tissue invasion (RP1) are present. There is also likely portal venous system invasion (PV1) due to contact of more than 180° with the portal vein. No other local invasion factors were identified [1].
◦
Therefore, the local invasion factors are: CH0, DU0, S1, RP1, PV1, A0, PL0, OO0.
•
Task 2: T classification
◦
The tumor is described as an infiltrative pancreatic cancer measuring 39 mm in the head of the pancreas. According to the eighth edition of the Japan Pancreas Society (JPS) classification, the T category combines "tumor size" and "extrapancreatic extension" [2].
◦
T1: Tumor limited to the pancreas, with a size of 20 mm or less [3].
◦
T2: Tumor limited to the pancreas, with a size of more than 20 mm in the largest diameter [3].
◦
T3: Tumor extends beyond the pancreas but does not involve the CA or SMA [1].
◦
T4: Tumor involves the CA or SMA [1].
◦
Given the tumor size is 39 mm, it is greater than 20mm. Also, serosal invasion and retropancreatic tissue invasion are noted, and there is likely portal venous system invasion. Thus, the tumor extends beyond the pancreas but does not involve the CA or SMA. So the T classification is T3 [1].
•
Task 3: N classification
◦
Lymph node metastases are observed in one node at station 8a and two nodes at station 14t. According to Table 2, for a tumor in the head of the pancreas, lymph nodes at stations 6, 8a, 8p, 12a, 12b, 12p, 13, 14t, and 17 are considered regional lymph nodes [4].
◦
N0: No regional lymph node metastasis [5].
◦
N1: Regional lymph node metastasis [5].
◦
N1a: Metastasis in one to three regional lymph nodes [5].
◦
N1b: Metastasis in four or more regional lymph nodes [5].
◦
Since there are a total of three regional lymph node metastases (one at 8a and two at 14t), the N classification is N1a [5].
•
Task 4: M classification
◦
No distant metastases other than lymph node metastases are mentioned in the image findings [5]. Lymph node metastasis outside the regional nodes should be recorded as M1 [6]. However, in this case, lymph node metastases are observed in regional lymph nodes. Therefore, the M classification is M0 [5].
•
Task 5: Resectability classification
◦
The image findings indicate contact of more than 180° with the portal vein, suggesting invasion [7]. No invasion beyond the inferior border of the duodenum is observed [7]. There is no mention of contact or invasion of the SMA, CA, or CHA [7].
◦
Resectable (R): No tumor contact with the SMV or PV, less than 180 contacts, or invasion without occlusion [7].
◦
Borderline Resectable (BR-PV): Tumor contact or invasion of the SMV/PV of 180°degrees or more, or occlusion of the SMV/PV, not exceeding the inferior border of the duodenum [7].
◦
Unresectable (UR-LA): tumor contact or invasion of the SMV/PV of 180° or more, or occlusion of the SMV/PV extending beyond the inferior border of the duodenum [8].
◦
Based on this, the resectability classification is BR, specifically BR-PV [7].
