# Supplementary material for: Enhancing pancreatic cancer staging with large language models: the role of retrieval-augmented generation
Source: Radiol Phys Technol. 2026 Mar 5;19(2):593–603. doi: 10.1007/s12194-026-01026-0 (PMC13253659; doi:10.1007/s12194-026-01026-0)
Supplement: Supplementary file 2 — Supplementary Material 2 [file 12194_2026_1026_MOESM2_ESM.zip › Supplementary_file_2/NotebookLM_with_REK/Answers_by_LLM/Case99_answer.txt]

Based on the image findings provided for Case 99, here's a breakdown of Tasks 1 through 5, according to the Japanese Classification of Pancreatic Carcinoma:
•
Task 1: Local invasion factors
◦
CH0: Bile duct invasion absent [1].
◦
DU0: Duodenal invasion absent [1].
◦
S1: Serosal invasion present [1].
◦
RP1: Retropancreatic tissue invasion present [1].
◦
PV1: Portal venous system invasion present [1]. The superior mesenteric vein (SMV) is part of the portal venous system [2].
◦
A0: Arterial system invasion absent [2].
◦
PL1: Extrapancreatic nerve plexus invasion present [2].
◦
OO0: Invasion of other organs absent [3].
•
Therefore, the diagnosis of local invasion factors is: CH0, DU0, S1, RP1, PV1, A0, PL1, OO0.
•
Task 2: T classification
◦
The tumor is located in the tail of the pancreas [4].
◦
The tumor size is 57 mm, which is greater than 40 mm but not greater than 60 mm. According to the classification, a tumor size greater than 40 mm but not greater than 60 mm is classified as TS3 [5].
◦
The tumor extends beyond the pancreas but does not involve the CA or SMA [1].
◦
Based on these findings, the T classification is T3 [1].
•
Task 3: N classification
◦
Lymph node metastases are observed in three nodes at station 14t and one node at station 18. For a tumor in the pancreatic tail, lymph nodes at stations 14t and 18 are considered regional lymph nodes [6].
◦
Since there are metastases in a total of four regional lymph nodes, the N classification is N1b [7].
•
Task 4: M classification
◦
Multiple liver metastases are observed [7].
◦
Therefore, the M classification is M1 [7].
•
Task 5: Resectability classification
◦
The presence of distant metastasis, including liver metastasis, indicates an unresectable tumor [8].
◦
Contact of more than 180° with the superior mesenteric vein (SMV), suggesting invasion, also indicates the tumor is unresectable [9].
◦
Therefore, the resectability classification is UR, specifically UR-M (tumor with distant metastasis) [8].
