# Supplementary material for: Enhancing pancreatic cancer staging with large language models: the role of retrieval-augmented generation
Source: Radiol Phys Technol. 2026 Mar 5;19(2):593–603. doi: 10.1007/s12194-026-01026-0 (PMC13253659; doi:10.1007/s12194-026-01026-0)
Supplement: Supplementary file 2 — Supplementary Material 2 [file 12194_2026_1026_MOESM2_ESM.zip › Supplementary_file_2/NotebookLM_with_REK/Answers_by_LLM/Case88_answer.txt]

Based on the image findings and the provided information from the sources, here's a breakdown of the tasks:
•
Task 1: Diagnose the local invasion factors of pancreatic cancer
◦
Based on the image findings, the local invasion factors are:
▪
Serosal invasion: S1 [1]
▪
Retropancreatic tissue invasion: RP1 [1]
▪
Arterial system invasion involving the common hepatic artery: A1 [2]
◦
No other local invasion factors were identified in the image findings. Therefore, the complete diagnosis is: CH0, DU0, S1, RP1, PV0, A1, PL0, OO0 [1][2][3].
•
Task 2: Determine the T classification of pancreatic cancer
◦
The tumor is an infiltrative pancreatic cancer measuring 58 mm in the head of the pancreas. [4][5].
◦
The tumor extends beyond the pancreas and involves the common hepatic artery (CHA), but does not involve the celiac artery (CA) or superior mesenteric artery (SMA) [1][2].
◦
According to the JPS eighth edition, T4 is defined as a tumor involving the CA or SMA [1][6]. T3 is defined as a tumor that extends beyond the pancreas but does not involve the CA or SMA [1].
◦
Therefore, the T classification is T3 [1].
•
Task 3: Determine the N classification of pancreatic cancer
◦
No lymph node metastases are present, according to the image findings [7].
◦
Therefore, the N classification is N0 [7].
•
Task 4: Determine the M classification of pancreatic cancer
◦
No other metastases are observed, according to the image findings [7].
◦
Therefore, the M classification is M0 [7].
•
Task 5: Determine the resectability classification of pancreatic cancer
◦
The tumor contacts the common hepatic artery (CHA) by more than 180 degrees, suggesting invasion [8]. The tumor does not involve the proper hepatic artery (PHA) or the celiac artery (CA) [8].
◦
Based on the information, this aligns with the BR-A (arterial invasion) classification: Tumor contact or invasion of the CHA without tumor contact or invasion of the PHA and/or CA [8].
◦
However, the criteria for UR-LA (locally advanced) includes "Tumor contact or invasion of the CHA, showing tumor contact or invasion of the PHA and/or CA." [8]. Since the tumor does not involve the PHA and/or CA, this does not apply.
◦
Therefore, the resectability classification is BR [8][9].
