# Supplementary material for: Enhancing pancreatic cancer staging with large language models: the role of retrieval-augmented generation
Source: Radiol Phys Technol. 2026 Mar 5;19(2):593–603. doi: 10.1007/s12194-026-01026-0 (PMC13253659; doi:10.1007/s12194-026-01026-0)
Supplement: Supplementary file 2 — Supplementary Material 2 [file 12194_2026_1026_MOESM2_ESM.zip › Supplementary_file_2/NotebookLM_with_REK/Answers_by_LLM/Case8_answer.txt]

Okay, I will complete the tasks based on the provided image findings and the information in the sources.
Task 1: Diagnose the local invasion factors of pancreatic cancer (CH, DU, S, RP, PV, A, PL, OO)
Based on the image findings, "No local invasion factors are identified" [Image Findings]. According to the source, the local invasion factors are defined as:
•
Bile duct invasion (CH) [1]
•
Duodenal invasion (DU) [1]
•
Serosal invasion (S) [1]
•
Retropancreatic tissue invasion (RP) [1]
•
Portal venous system invasion (PV) [1][2]
•
Arterial system invasion (A) [2]
•
Extrapancreatic nerve plexus invasion (PL) [2][3]
•
Invasion of other organs (OO) [3] Since none of these are identified in the image findings, the response is: CH0, DU0, S0, RP0, PV0, A0, PL0, OO0
Task 2: Determine the T classification of pancreatic cancer (T0, Tis, T1a, T1b, T1c, T2, T3, T4)
The image findings indicate a "pancreatic cancer in situ measuring 9 mm" [Image Findings]. According to the sources:
•
Tis is defined as carcinoma in situ [4].
•
T1 is defined as a tumor limited to the pancreas, with a size of 20 mm or less [4].
◦
T1a is defined as a tumor size of 5 mm or less [4].
◦
T1b is defined as a tumor size greater than 5 mm and less than 10 mm [4].
◦
T1c is defined as a tumor size greater than 10 mm but no more than 20 mm [4].
•
T2 is defined as a tumor limited to the pancreas, with a size of more than 20 mm [4].
•
T3 is defined as a tumor that extends beyond the pancreas but does not involve the celiac artery (CA) or superior mesenteric artery (SMA) [1].
•
T4 is defined as a tumor that involves the CA or SMA [1].
Given that the tumor is in situ, the T classification is Tis [4].
Task 3: Determine the N classification of pancreatic cancer (N0, N1a, N1b) based on the defined criteria for regional lymph nodes.
The image findings state, "There are no findings suggestive of lymph node metastasis" [Image Findings]. The N classification is defined as:
•
NX: Regional lymph nodes cannot be assessed [5]
•
N0: No regional lymph node metastasis [5]
•
N1: Regional lymph node metastasis [5]
◦
N1a: Metastasis in one to three regional lymph nodes [5]
◦
N1b: Metastasis in four or more regional lymph nodes [5]
Since there is no lymph node metastasis, the N classification is N0 [5].
Task 4: Determine the M classification of pancreatic cancer (M0, M1)
The image findings state, "No other metastases are observed" [Image Findings]. According to the sources:
•
M0: No distant metastasis [5]
•
M1: Distant metastasis [5] The source states that lymph node metastasis outside the regional nodes should be recorded as M1 [6]. Also, "peritoneal cytology positive for carcinoma cells classified as M1" [6][7]. Since no metastasis is observed, the M classification is M0 [5].
Task 5: Based on the answer to Task 4, determine the resectability classification of pancreatic cancer (R, BR, UR).
Based on the M classification being M0, the sources define resectability as follows:
•
Resectable (R): No tumor contact with the superior mesenteric vein (SMV) or portal vein (PV), less than 180 contacts, or invasion without occlusion. The clear fat planes around the SMA, CA, and common hepatic artery (CHA) show no contact or invasion [8].
•
Borderline Resectable (BR): Subclassified according to SMV/PV invasion alone or arterial invasion [8].
◦
BR-PV: Tumor contact or invasion of the SMV/PV of 180° or more, or occlusion of the SMV/PV, not exceeding the inferior border of the duodenum [8].
◦
BR-A: Tumor contact or invasion of the SMA and/or CA of less than 180 degrees without stenosis or deformity. Tumor contact or invasion of the CHA without tumor contact or invasion of the PHA and/or CA [9].
•
Unresectable (UR): Subclassified according to the status of distant metastasis [9].
◦
UR-LA: Tumor contact or invasion of the SMV/PV of 180° or more, or occlusion of the SMV/PV extending beyond the inferior border of the duodenum. Tumor contact or invasion of the SMA and/or CA of 180°or more. Tumor contact or invasion of the CHA, showing tumor contact or invasion of the PHA and/or CA. Tumor contact or invasion of the aorta [9].
◦
UR-M: Distant metastasis, including nonregional lymph node metastasis [10].
Since no distant metastasis is present (M0) and the tumor is in situ and there are no local invasion factors [Image Findings, 8, 9], the resectability is R [8].
