# Supplementary material for: Enhancing pancreatic cancer staging with large language models: the role of retrieval-augmented generation
Source: Radiol Phys Technol. 2026 Mar 5;19(2):593–603. doi: 10.1007/s12194-026-01026-0 (PMC13253659; doi:10.1007/s12194-026-01026-0)
Supplement: Supplementary file 2 — Supplementary Material 2 [file 12194_2026_1026_MOESM2_ESM.zip › Supplementary_file_2/NotebookLM_with_REK/Answers_by_LLM/Case15_answer.txt]

Okay, I will complete the tasks based on the provided image findings and the information in the sources.
Task 1: Diagnose the local invasion factors of pancreatic cancer (CH, DU, S, RP, PV, A, PL, OO)
Based on the image findings, the following local invasion factors are present:
•
Serosal invasion is noted [Image findings]. This means S1.
•
Retropancreatic tissue invasion is present [Image findings]. This means RP1.
•
There is contact of more than 180° with the superior mesenteric vein, suggesting potential invasion [Image findings]. This would be classified as PV1 [1].
•
No other local invasion factors were identified [Image findings].
Therefore, the local invasion factors are: CH0, DU0, S1, RP1, PV1, A0, PL0, OO0.
Task 2: Determine the T classification of pancreatic cancer
The T category is determined by both tumor size and extrapancreatic extension [2].
•
The tumor size is 51 mm, which means it is greater than 40mm but not more than 60mm [3].
•
The tumor extends beyond the pancreas but does not involve the CA or SMA. [1].
Based on this information, the T classification is T3 [1].
Task 3: Determine the N classification of pancreatic cancer
The N classification is based on regional lymph node metastasis [4].
•
Lymph node metastases are observed in three nodes at station 8p and one node at station 18 [Image findings].
•
For the tail of the pancreas, lymph nodes 8a, 9, 10, 11p, 11d, and 18 are considered regional lymph nodes [5].
•
Since there are metastases in 8p and 18, these are considered regional lymph node metastases [5].
•
There are a total of four regional lymph node metastases [Image findings].
Therefore, the N classification is N1b, which means metastasis in four or more regional lymph nodes [4].
Task 4: Determine the M classification of pancreatic cancer
The M classification is based on distant metastasis [4].
•
No other evident metastases are observed [Image findings].
•
Metastasis to non-regional lymph nodes is classified under the M classification [6][7]. Since there are no mentions of metastasis to non-regional lymph nodes in the image findings, it is not classified under M1.
•
Positive peritoneal cytology is considered distant metastasis [8]. There are no mentions of positive peritoneal cytology in the image findings.
Therefore, the M classification is M0 [4].
Task 5: Determine the resectability classification of pancreatic cancer
Resectability is classified as Resectable (R), Borderline Resectable (BR), or Unresectable (UR) [9].
•
There is contact of more than 180° with the superior mesenteric vein [Image findings].
•
There is no invasion beyond the inferior border of the duodenum [Image findings].
•
There are no findings of contact or invasion of the SMA, CA, or CHA [Image findings].
•
Based on these findings, it falls into the category of BR-PV, which indicates tumor contact or invasion of the SMV/PV of 180° or more, or occlusion of the SMV/PV, not exceeding the inferior border of the duodenum [9].
Therefore, the resectability classification is BR [9].
