# Supplementary material for: Enhancing pancreatic cancer staging with large language models: the role of retrieval-augmented generation
Source: Radiol Phys Technol. 2026 Mar 5;19(2):593–603. doi: 10.1007/s12194-026-01026-0 (PMC13253659; doi:10.1007/s12194-026-01026-0)
Supplement: Supplementary file 2 — Supplementary Material 2 [file 12194_2026_1026_MOESM2_ESM.zip › Supplementary_file_2/NotebookLM_with_REK/Answers_by_LLM/Case22_answer.txt]

Based on the image findings and the provided information from the sources, here's a breakdown of the tasks:
Task 1: Diagnose the local invasion factors of pancreatic cancer [1]
Based on the image findings, we can determine the following local invasion factors:
CH0: Bile duct invasion absent [2]
DU0: Duodenal invasion absent [2]
S1: Serosal invasion present [2]
RP1: Retropancreatic tissue invasion present [2]
PV1: Portal venous system invasion present, specifically splenic vein invasion [2, 3]
A1: Arterial system invasion present, specifically celiac artery and splenic artery [2, 3]
PLX: Extrapancreatic nerve plexus invasion cannot be assessed [2]
OO1: Invasion of other organs present, specifically colon [2, 4]
Therefore, the diagnosis of local invasion factors is: CH0, DU0, S1, RP1, PV1, A1, PLX, OO1
Task 2: Determine the T classification of pancreatic cancer [1]
The image findings indicate an infiltrative pancreatic cancer measuring 56 mm in the body of the pancreas [5, 6]. The definition of T categories for primary pancreatic cancer in the JPS eighth edition evaluates the category by combining "tumor size" and "extrapancreatic extension" [7].
T1: Tumor limited to the pancreas, with a size of 20 mm or less in the largest diameter [8]
T2: Tumor limited to the pancreas, with a size of more than 20 mm in the largest diameter [8]
T3: Tumor extends beyond the pancreas but does not involve the CA or SMA [2]
T4: Tumor involves the CA or SMA [2]
Given the tumor extends beyond the pancreas (S1, RP1, PV1, A1, OO1) and involves the celiac artery (CA), the T classification is: T4 [2].
Task 3: Determine the N classification of pancreatic cancer [1]
Lymph node metastases are observed in two nodes at station 2 [9]. Station 2 (Left cardial lymph nodes) is not considered a regional lymph node for the body of the pancreas [9, 10]. According to the source, if metastasis is found in a lymph node other than a regional lymph node, it is defined as M1 [11].
N0: No regional lymph node metastasis [12]
N1: Regional lymph node metastasis [12]
N1a: Metastasis in one to three regional lymph nodes [12]
N1b: Metastasis in four or more regional lymph nodes [12]
Since metastasis to non-regional lymph nodes is classified under M classification and the image findings did not find metastasis on any regional lymph nodes, the N classification is: N0 [11, 12].
Task 4: Determine the M classification of pancreatic cancer [1]
Lymph node metastasis at station 2 is a metastasis outside the regional nodes, so it should be recorded as M1 [9, 13].
M0: No distant metastasis [12]
M1: Distant metastasis [12]
Therefore, the M classification is: M1 [12].
Task 5: Determine the resectability classification of pancreatic cancer
The image findings show:
An infiltrative pancreatic cancer measuring 56 mm is observed in the body of the pancreas.
There is contact of less than 180° with the celiac artery is observed
Invasion into the colon is noted.
Lymph node metastases are observed in two nodes at station 2.
Based on the resectability classification [14-16]:
Resectable (R): Not applicable in this case
Borderline Resectable (BR):
BR-PV (SMV/PV invasion alone): Not applicable in this case
BR-A (arterial invasion): Tumor contact or invasion of the SMA and/or CA of less than 180 degrees without stenosis or deformity. This is applicable in this case since the tumor contact of less than 180° with the celiac artery is observed.
Unresectable (UR):
UR-LA (locally advanced): Not applicable in this case
UR-M (tumor with distant metastasis): This is applicable in this case because lymph node metastases are observed in two nodes at station 2, which is outside the regional nodes.
Since both BR-A and UR-M are applicable, the resectability classification is: UR [15, 16].
