# Supplementary material for: Enhancing pancreatic cancer staging with large language models: the role of retrieval-augmented generation
Source: Radiol Phys Technol. 2026 Mar 5;19(2):593–603. doi: 10.1007/s12194-026-01026-0 (PMC13253659; doi:10.1007/s12194-026-01026-0)
Supplement: Supplementary file 2 — Supplementary Material 2 [file 12194_2026_1026_MOESM2_ESM.zip › Supplementary_file_2/NotebookLM_with_REK/Answers_by_LLM/Case77_answer.txt]

Based on the image findings provided for Case 77, here's a breakdown of Tasks 1 through 5, according to the Japanese Classification of Pancreatic Carcinoma:
•
Task 1: Diagnose the local invasion factors of pancreatic cancer [1]
◦
Serosal invasion (S1) [1]
◦
Retropancreatic tissue invasion (RP1) [1]
◦
Arterial system invasion (A1) [2]
◦
The remaining local invasion factors are absent.
•
Therefore, the diagnosis of local invasion factors is: CH0, DU0, S1, RP1, PV0, A1, PL0, OO0
•
Task 2: Determine the T classification of pancreatic cancer
◦
The tumor extends beyond the pancreas and involves the celiac artery (CA) and superior mesenteric artery (SMA) [1][3].
◦
According to the JPS classification, T4 indicates that the tumor involves the CA or SMA [1][4].
•
Therefore, the T classification is: T4
•
Task 3: Determine the N classification of pancreatic cancer
◦
Lymph node metastases are observed in one node at station 1 and four nodes at station 9 [5].
◦
Station 9 (lymph nodes around the celiac artery) is a regional lymph node for both the pancreatic body and tail, but not the head [6][7]. Station 1 is the right cardial lymph nodes [5].
◦
Since the tumor is in the head of the pancreas and station 9 is not considered a regional lymph node for the head, the metastasis at station 9 would be classified under M classification [8][9][10].
◦
The source does not define regional lymph nodes based on the tumor size [5].
◦
Since metastasis to non-regional lymph nodes is classified under M, not N, and since there are no regional lymph node metastases, the N classification is N0 [9][10][11].
•
Therefore, the N classification is: N0
•
Task 4: Determine the M classification of pancreatic cancer
◦
Brain metastasis is suspected based on the presence of a contrast-enhancing mass in the right cerebellar hemisphere [11].
◦
Lymph node metastasis outside the regional nodes should be recorded as M1 [10].
◦
Peritoneal cytology positive for carcinoma cells is defined as M1 [12].
•
Therefore, the M classification is: M1
•
Task 5: Determine the resectability classification of pancreatic cancer
◦
There is contact of more than 180° with the superior mesenteric artery (SMA), celiac artery (CA), and common hepatic artery (CHA), suggesting invasion [13].
◦
Distant metastasis, including nonregional lymph node metastasis, indicates UR-M [14].
◦
Tumor contact or invasion of the SMA and/or CA of 180° or more indicates UR-LA [13].
◦
Since distant metastasis (brain metastasis) is suspected, the classification is UR-M [14].
•
Therefore, the resectability classification is: UR
