# Supplementary material for: Enhancing pancreatic cancer staging with large language models: the role of retrieval-augmented generation
Source: Radiol Phys Technol. 2026 Mar 5;19(2):593–603. doi: 10.1007/s12194-026-01026-0 (PMC13253659; doi:10.1007/s12194-026-01026-0)
Supplement: Supplementary file 2 — Supplementary Material 2 [file 12194_2026_1026_MOESM2_ESM.zip › Supplementary_file_2/NotebookLM_with_REK/Answers_by_LLM/Case94_answer.txt]

Okay, I will complete the tasks based on the provided image findings and the information in the sources.
Task 1: Diagnose the local invasion factors of pancreatic cancer (CH, DU, S, RP, PV, A, PL, OO)
Based on the image findings:
•
Serosal invasion is present [image findings], therefore S1 [1].
•
Retropancreatic tissue invasion is present [image findings], therefore RP1 [1].
•
Invasion of the splenic vein, part of the portal venous system (PV), is present [image findings, 10], therefore PV1 [1].
•
Invasion of the splenic artery, part of the arterial system (A), is present [image findings, 10], therefore A1 [1].
•
Extrapancreatic nerve plexus invasion is present [image findings], therefore PL1 [2].
•
No bile duct (CH) invasion, duodenal (DU) invasion, or other organ (OO) invasion was noted [image findings, 9, 11], so these are CH0, DU0, and OO0, respectively. Therefore, the local invasion factors are CH0, DU0, S1, RP1, PV1, A1, PL1, OO0.
Task 2: Determine the T classification of pancreatic cancer (T0, Tis, T1a, T1b, T1c, T2, T3, T4)
•
The tumor is an infiltrative pancreatic cancer measuring 53 mm, located in the body of the pancreas [image findings]. According to the source, T1 tumors are 20 mm or less, and T2 tumors are greater than 20 mm [3].
•
T3 tumors extend beyond the pancreas but do not involve the celiac artery (CA) or superior mesenteric artery (SMA), and T4 tumors involve the CA or SMA [1]. The tumor in this case invades the splenic artery, but the splenic artery is not the CA or SMA [2].
•
The source indicates that the T category is evaluated by combining tumor size and extrapancreatic extension [4].
•
Based on the tumor size (>40 mm but not >60 mm) and extension beyond the pancreas with no CA or SMA involvement [1][3][4][5], the T classification for this case is T3 [1].
Task 3: Determine the N classification of pancreatic cancer (N0, N1a, N1b)
•
Lymph node metastasis is observed in one node at station 8p [image findings].
•
Station 8p is a regional lymph node for tumors in the body of the pancreas [6][7].
•
N0 indicates no regional lymph node metastasis, N1a indicates metastasis in one to three regional lymph nodes, and N1b indicates metastasis in four or more regional lymph nodes [8].
•
Because metastasis is present in one regional lymph node, the N classification is N1a [8].
Task 4: Determine the M classification of pancreatic cancer (M0, M1)
•
The image findings state that no other evident metastases are observed [image findings].
•
The definition of M1 includes distant metastasis [8].
•
Metastasis to non-regional lymph nodes is classified as M1 [9][10].
•
Since no distant metastasis is mentioned in the findings, the M classification is M0 [8].
Task 5: Based on the answer to Task 4, determine the resectability classification of pancreatic cancer (R, BR, UR).
•
The resectability classification is based on the extent of tumor contact or invasion with the superior mesenteric vein (SMV), portal vein (PV), superior mesenteric artery (SMA), celiac artery (CA), and common hepatic artery (CHA) [11][12].
•
The tumor has contact of more than 180° with the splenic artery, and the splenic vein, suggesting invasion [image findings].
•
Invasion of the splenic artery, which is not the SMA or CA, is not specifically mentioned in the definition of borderline resectable [12].
•
The sources state that UR-LA includes tumor contact or invasion of the SMV/PV of 180° or more, or occlusion of the SMV/PV, extending beyond the inferior border of the duodenum [12]. It also includes tumor contact or invasion of the SMA and/or CA of 180° or more or tumor contact or invasion of the CHA, showing tumor contact or invasion of the PHA and/or CA [12].
•
The tumor is in the body of the pancreas, so it does not involve the duodenum [13].
•
Since there is no mention of involvement of the SMA or CA in the tumor, and the splenic vein is part of the portal venous system, the classification of resectability for this case is UR because the tumor has contact of more than 180° with the splenic vein [12].
