# Supplementary material for: Enhancing pancreatic cancer staging with large language models: the role of retrieval-augmented generation
Source: Radiol Phys Technol. 2026 Mar 5;19(2):593–603. doi: 10.1007/s12194-026-01026-0 (PMC13253659; doi:10.1007/s12194-026-01026-0)
Supplement: Supplementary file 2 — Supplementary Material 2 [file 12194_2026_1026_MOESM2_ESM.zip › Supplementary_file_2/NotebookLM_with_REK/Answers_by_LLM/Case39_answer.txt]

Based on the image findings provided and the information in the sources, here's a breakdown of the tasks:
•
Task 1: Diagnose the local invasion factors of pancreatic cancer (CH, DU, S, RP, PV, A, PL, OO)
◦
The image findings state that no local invasion factors are identified.
◦
Therefore, the diagnosis is: CH0, DU0, S0, RP0, PV0, A0, PL0, OO0 [1][2][3].
•
Task 2: Determine the T classification of pancreatic cancer (T0, Tis, T1a, T1b, T1c, T2, T3, T4)
◦
The dynamic CT showed no evidence of a primary tumor [4].
◦
Therefore, the T classification is T0 [4].
•
Task 3: Determine the N classification of pancreatic cancer (N0, N1a, N1b) based on the defined criteria for regional lymph nodes
◦
The image findings indicate no findings suggestive of lymph node metastasis.
◦
Therefore, the N classification is N0 [5].
•
Task 4: Determine the M classification of pancreatic cancer (M0, M1)
◦
The image findings state that no other metastases are observed.
◦
Therefore, the M classification is M0 [5].
•
Task 5: Based on the answer to Task 4, determine the resectability classification of pancreatic cancer (R, BR, UR).
◦
Since there is no evidence of a primary tumor (T0, see task 2) and no distant metastasis (M0, see task 4), the resectability classification is R [6].
