# Supplementary material for: Enhancing pancreatic cancer staging with large language models: the role of retrieval-augmented generation
Source: Radiol Phys Technol. 2026 Mar 5;19(2):593–603. doi: 10.1007/s12194-026-01026-0 (PMC13253659; doi:10.1007/s12194-026-01026-0)
Supplement: Supplementary file 2 — Supplementary Material 2 [file 12194_2026_1026_MOESM2_ESM.zip › Supplementary_file_2/NotebookLM_with_REK/Answers_by_LLM/Case93_answer.txt]

Based on the image findings and the provided information from the sources, here's a breakdown of the tasks:
•
Task 1: Diagnose the local invasion factors of pancreatic cancer
•
The image findings indicate that no local invasion factors are identified. Therefore, the diagnosis is:
•
CH0, DU0, S0, RP0, PV0, A0, PL0, OO0 [1][2][3].
•
Task 2: Determine the T classification of pancreatic cancer
•
The tumor is located in the body of the pancreas and measures 18 mm [4]. Since the tumor is limited to the pancreas and is 20 mm or less, it falls under the T1 category [5]. More specifically, since the tumor size is greater than 10 mm but no more than 20 mm, the T classification is T1c [5]. Therefore, the T classification is T1c.
•
Task 3: Determine the N classification of pancreatic cancer
•
The image findings state that there are no findings suggestive of lymph node metastasis. Therefore, the N classification is N0 [6].
•
Task 4: Determine the M classification of pancreatic cancer
•
The image findings indicate that no other metastases are observed. Therefore, the M classification is M0 [6].
•
Task 5: Determine the resectability classification of pancreatic cancer
•
Based on the previous classifications:
◦
T1c, N0, M0
◦
No local invasion factors are identified.
◦
The tumor is 18 mm and located in the body of the pancreas [4][7].
•
Given these factors, the tumor does not have contact or invasion of the SMV, PV, SMA, CA, or CHA [8]. Therefore, the resectability classification is R (resectable) [8].
