# Supplementary material for: Enhancing pancreatic cancer staging with large language models: the role of retrieval-augmented generation
Source: Radiol Phys Technol. 2026 Mar 5;19(2):593–603. doi: 10.1007/s12194-026-01026-0 (PMC13253659; doi:10.1007/s12194-026-01026-0)
Supplement: Supplementary file 2 — Supplementary Material 2 [file 12194_2026_1026_MOESM2_ESM.zip › Supplementary_file_2/NotebookLM_with_REK/Answers_by_LLM/Case12_answer.txt]

Okay, based on the provided image findings and the information in the sources, here's an analysis of the pancreatic cancer case, addressing Tasks 1 through 5:
Task 1: Local Invasion Factors
•
Bile duct invasion (CH): The tumor interrupts the common bile duct, indicating invasion [1]. Thus, CH1.
•
Duodenal invasion (DU): There is no mention of duodenal invasion beyond the inferior border, so DU0 [1].
•
Serosal invasion (S): Serosal invasion is noted [1]. Thus, S1.
•
Retropancreatic tissue invasion (RP): Retropancreatic tissue invasion is also noted [1]. Thus, RP1.
•
Portal venous system invasion (PV): There is more than 180° contact with the portal vein, suggesting possible invasion [1]. Thus, PV1.
•
Arterial system invasion (A): There is more than 180° contact with the superior mesenteric artery, celiac artery, and common hepatic artery, indicating possible invasion [2]. Thus, A1.
•
Extrapancreatic nerve plexus invasion (PL): Prominent soft tissue shadows around the vessels raise suspicion of extrapancreatic nerve plexus invasion [2][3]. Thus, PL1.
•
Invasion of other organs (OO): No other local invasion factors were identified [3]. Thus, OO0.
Therefore, the local invasion factors are: CH1, DU0, S1, RP1, PV1, A1, PL1, OO0.
Task 2: T Classification
•
The tumor is 44 mm in size, which by itself would classify it as T3 (tumor size >40 mm but not >60mm) [4].
•
However, the JPS classification combines tumor size and extrapancreatic extension [5]. Since the tumor extends beyond the pancreas but does not involve the CA or SMA, and because the tumor is greater than 20 mm, it would be classified as T3 [1][6]. T4 classification requires involvement of the CA or SMA [1].
•
Since the case notes that there is contact of more than 180° with the SMA and celiac artery, then the classification is T4.
Task 3: N Classification
•
The case states that no lymph node metastases are present [7]. Therefore, the N classification is N0.
Task 4: M Classification
•
The case states that there are no evident metastases [8]. Peritoneal cytology was not specifically mentioned as positive. Therefore, the M classification is M0.
Task 5: Resectability Classification
•
The tumor has contact or invasion of the SMV/PV of 180° or more, and contact or invasion of the SMA, CA, and CHA of more than 180° [9][10]. According to the source, these criteria indicate that the cancer is locally advanced and therefore UR-LA [10][11].
Therefore, the resectability classification is UR.
