# Supplementary material for: Enhancing pancreatic cancer staging with large language models: the role of retrieval-augmented generation
Source: Radiol Phys Technol. 2026 Mar 5;19(2):593–603. doi: 10.1007/s12194-026-01026-0 (PMC13253659; doi:10.1007/s12194-026-01026-0)
Supplement: Supplementary file 2 — Supplementary Material 2 [file 12194_2026_1026_MOESM2_ESM.zip › Supplementary_file_2/NotebookLM_with_REK/Answers_by_LLM/Case25_answer.txt]

Okay, I will analyze the provided image findings and complete the requested tasks based on the information in the sources.
Task 1: Diagnose the local invasion factors of pancreatic cancer.
Based on the image findings and the local invasion factors defined in the sources [1][2][3]:
•
Bile duct invasion is present [1]: CH1
•
Duodenal invasion is absent [1]: DU0
•
Serosal invasion is present [1]: S1
•
Retropancreatic tissue invasion is present [1]: RP1
•
Portal venous system invasion is present [1]: PV1
•
Arterial system invasion is present [2]: A1
•
Extrapancreatic nerve plexus invasion is present [2]: PL1
•
Invasion of other organs is absent [3]: OO0
Therefore, the diagnosis of local invasion factors is: CH1, DU0, S1, RP1, PV1, A1, PL1, OO0
Task 2: Determine the T classification of pancreatic cancer.
Based on the local invasion factors determined in Task 1 and the definitions of the T categories in the JPS eighth edition [1][4][5]:
•
The tumor size is 56 mm, which would categorize it as at least T2 based on size alone [5][6].
•
The tumor extends beyond the pancreas [1].
•
The tumor involves the common hepatic artery [2].
•
The tumor does not involve the celiac artery (CA) or superior mesenteric artery (SMA).
•
Since the tumor involves the common hepatic artery but not the CA or SMA, it does not qualify as T4 [1].
•
Therefore, the tumor is classified as T3, since it extends beyond the pancreas but does not involve the CA or SMA [1].
Task 3: Determine the N classification of pancreatic cancer.
Based on the provided information, the regional lymph nodes for a tumor in the head of the pancreas include 6, 8a, 8p, 12a, 12b, 12p, 13, 14t, and 17 [7]. The image findings note lymph node metastases in one node at station 7, two nodes at station 9, and two nodes at station 12p. Station 7 is not a regional lymph node [7][8], so the metastasis at station 7 is considered a distant metastasis.
•
Metastases at station 9 are regional lymph nodes for tumors in the body and tail [7], but station 9 is not a regional lymph node for a tumor in the head of the pancreas.
•
Metastases at station 12p are regional lymph nodes for tumors in the head of the pancreas [7].
•
Thus, there are two metastatic nodes at station 12p.
•
Based on the criteria for N classification, the tumor is classified as N1a because there are one to three regional lymph node metastases [9].
Task 4: Determine the M classification of pancreatic cancer.
Based on the provided information [9][10][11]:
•
There are liver metastases, which qualify as distant metastases [9].
•
Metastasis to non-regional lymph nodes such as station 7 is also classified as M1 [12].
•
Therefore, the M classification is M1.
Task 5: Determine the resectability classification of pancreatic cancer.
Based on the information in the source, the resectability classification [13][14][15]:
•
The tumor has more than 180° contact with the portal vein and superior mesenteric vein [13].
•
The tumor has contact of more than 180° with the common hepatic artery (CHA) [14][15].
•
Although the tumor is not in contact with the celiac artery, its involvement of the CHA with more than 180° of contact or invasion classifies the tumor as unresectable (UR-LA) [14][15].
•
Given the presence of distant metastasis (M1), the tumor is also classified as unresectable (UR-M) [15].
Since both UR-LA and UR-M apply, the final classification is UR.
