# Supplementary material for: Enhancing pancreatic cancer staging with large language models: the role of retrieval-augmented generation
Source: Radiol Phys Technol. 2026 Mar 5;19(2):593–603. doi: 10.1007/s12194-026-01026-0 (PMC13253659; doi:10.1007/s12194-026-01026-0)
Supplement: Supplementary file 2 — Supplementary Material 2 [file 12194_2026_1026_MOESM2_ESM.zip › Supplementary_file_2/NotebookLM_with_REK/Answers_by_LLM/Case70_answer.txt]

Based on the image findings and the provided information from the sources, here's a breakdown of the tasks:
•
Task 1: Local invasion factors
◦
Based on the image findings:
▪
Common bile duct interruption suggests bile duct invasion [1].
▪
Serosal invasion and retropancreatic tissue invasion are noted [1].
▪
Superior mesenteric vein contact of more than 180° suggests portal venous system invasion [1][2].
▪
Celiac artery and common hepatic artery contact of more than 180° suggests arterial system invasion [1][2].
◦
Therefore, the local invasion factors are: CH1, DU0, S1, RP1, PV1, A1, PL0, OO0.
•
Task 2: T classification
◦
The tumor extends beyond the pancreas and involves both the celiac artery (CA) and superior mesenteric artery (SMA) [1].
◦
According to the JPS eighth edition, T4 is defined as a tumor involving the CA or SMA [1][3].
•
Task 3: N classification
◦
Lymph node metastasis is observed in one node at station 8p [4].
◦
For the pancreatic head and body, lymph node 8p is considered a regional lymph node [5].
◦
N1a is defined as metastasis in one to three regional lymph nodes [6].
•
Task 4: M classification
◦
No distant metastasis is observed [6].
◦
Therefore, the M classification is M0 [6].
•
Task 5: Resectability classification
◦
The tumor extends beyond the inferior border of the duodenum [7][8].
◦
There is contact of more than 180° with both the celiac artery and the common hepatic artery, suggesting invasion [8][9].
◦
These findings indicate that the tumor is UR-LA (locally advanced), thus the resectability classification is UR [8][9].
