# Supplementary material for: Enhancing pancreatic cancer staging with large language models: the role of retrieval-augmented generation
Source: Radiol Phys Technol. 2026 Mar 5;19(2):593–603. doi: 10.1007/s12194-026-01026-0 (PMC13253659; doi:10.1007/s12194-026-01026-0)
Supplement: Supplementary file 2 — Supplementary Material 2 [file 12194_2026_1026_MOESM2_ESM.zip › Supplementary_file_2/NotebookLM_with_REK/Answers_by_LLM/Case47_answer.txt]

Based on the image findings and the provided information, here's a breakdown of the tasks:
•
Task 1: Diagnose the local invasion factors
•
The image findings indicate that no local invasion factors are identified. Therefore, the diagnosis is: CH0, DU0, S0, RP0, PV0, A0, PL0, OO0 [1][2][3].
•
Task 2: Determine the T classification
•
The tumor is limited to the pancreas and measures 4 mm [4]. Based on the "Grade of local invasion (T category)" [5], a tumor of this size is classified as T1a [4]. Therefore, the T classification is T1a.
•
Task 3: Determine the N classification
•
The image findings indicate no lymph node metastasis [6]. Therefore, the N classification is N0 [6].
•
Task 4: Determine the M classification
•
The image findings indicate no other metastases [6]. Therefore, the M classification is M0 [6].
•
Task 5: Determine the resectability classification
•
The tumor is 4 mm, with no local invasion factors or metastases [1][6][7]. This suggests the cancer is resectable [8]. Therefore, the resectability classification is R [8].
