# Supplementary material for: Enhancing pancreatic cancer staging with large language models: the role of retrieval-augmented generation
Source: Radiol Phys Technol. 2026 Mar 5;19(2):593–603. doi: 10.1007/s12194-026-01026-0 (PMC13253659; doi:10.1007/s12194-026-01026-0)
Supplement: Supplementary file 2 — Supplementary Material 2 [file 12194_2026_1026_MOESM2_ESM.zip › Supplementary_file_2/NotebookLM_with_REK/Answers_by_LLM/Case56_answer.txt]

Okay, I will complete the tasks based on the provided image findings and the information in the sources.
Task 1: Diagnose the local invasion factors of pancreatic cancer (CH, DU, S, RP, PV, A, PL, OO)
Based on the image findings:
•
Serosal invasion is present [1]. Therefore, S1.
•
Retropancreatic tissue invasion is present [1]. Therefore, RP1.
•
There is invasion of the splenic vein, which is part of the portal venous system [2]. Therefore, PV1.
•
There is invasion of the left renal vein [3]. Therefore, OO1.
•
No other local invasion factors were identified [3]. Therefore, CH0, DU0, A0 and PL0
The local invasion factors are: CH0, DU0, S1, RP1, PV1, A0, PL0, OO1.
Task 2: Determine the T classification of pancreatic cancer (T0, Tis, T1a, T1b, T1c, T2, T3, T4)
•
The tumor size is 58 mm [4].
•
The tumor extends beyond the pancreas, as evidenced by serosal and retropancreatic tissue invasion [1][5].
•
The tumor does not involve the celiac artery (CA) or superior mesenteric artery (SMA) [1][5].
•
Based on the information, the tumor is T3 [1][6]. A T3 tumor extends beyond the pancreas but does not involve the CA or SMA [1]. T1 and T2 tumors are limited to the pancreas [6]. T4 tumors involve the CA or SMA [1]. The tumor does not involve the CA or SMA, therefore it cannot be T4, and because the tumor extends beyond the pancreas, it cannot be T1 or T2.
Task 3: Determine the N classification of pancreatic cancer (N0, N1a, N1b) based on the defined criteria for regional lymph nodes.
•
Lymph node metastases are observed in two nodes at station 8a and two nodes at station 11p [7][8].
•
For a tumor in the tail of the pancreas, stations 8a and 11p are considered regional lymph nodes [9].
•
There are a total of four regional lymph nodes with metastasis, which is categorized as N1b [10]. N1a is defined as metastasis in one to three regional lymph nodes [10].
Task 4: Determine the M classification of pancreatic cancer (M0, M1).
•
Multiple nodular shadows are observed in both lungs, indicating suspicion of multiple lung metastases [11].
•
Lung metastases are considered distant metastases, which is classified as M1 [11].
•
Therefore, the M classification is M1.
Task 5: Based on the answer to Task 4, determine the resectability classification of pancreatic cancer (R, BR, UR).
•
The presence of distant metastasis (M1) makes the tumor unresectable [12].
•
Specifically, distant metastasis is classified as UR-M [13].
•
Therefore, the resectability classification is UR.
