# Supplementary material for: Enhancing pancreatic cancer staging with large language models: the role of retrieval-augmented generation
Source: Radiol Phys Technol. 2026 Mar 5;19(2):593–603. doi: 10.1007/s12194-026-01026-0 (PMC13253659; doi:10.1007/s12194-026-01026-0)
Supplement: Supplementary file 2 — Supplementary Material 2 [file 12194_2026_1026_MOESM2_ESM.zip › Supplementary_file_2/NotebookLM_with_REK/Answers_by_LLM/Case61_answer.txt]

Okay, based on the provided image findings and the information in the sources, here's an analysis of the pancreatic cancer case, addressing Tasks 1 through 5:
Task 1: Local Invasion Factors
•
Duodenal invasion is suspected [image findings]. Therefore, DU1.
•
Serosal invasion is noted [image findings]. Therefore, S1.
•
There is contact of more than 180° with both the portal vein and the superior mesenteric vein, along with vascular stenosis, suggesting invasion [image findings]. The portal venous system includes the portal vein (PVp) and superior mesenteric vein (PVsm) [1]. Therefore, PV1.
•
There is contact of more than 180° with the common hepatic artery [image findings]. The arterial system comprises the superior mesenteric artery (Asm), celiac artery (Ace), common hepatic artery (Ach), and splenic artery (Asp) [1]. Although there is no mention of SMA or CA involvement, there is invasion of the CHA. Therefore, A1.
•
No other local invasion factors are identified [image findings], therefore: CH0, RP0, PL0, and OO0
Therefore, the local invasion factors are: CH0, DU1, S1, RP0, PV1, A1, PL0, OO0.
Task 2: T Classification
•
The tumor is 42 mm in size [image findings], which falls into the category of TS3: Tumor size >40 mm but not >60 mm [2].
•
T categories for primary pancreatic cancer in the JPS eighth edition evaluate the category by combining "tumor size" and "extrapancreatic extension" [3].
•
T3: Tumor extends beyond the pancreas but does not involve the CA or SMA [4].
•
T4: Tumor involves the CA or SMA [4].
•
Since the tumor extends beyond the pancreas, involves the common hepatic artery, but not the celiac or superior mesenteric artery, and is > 40 mm in size but not > 60 mm, it fits T3 [3][4]. Note that although the tumor size is in the TS3 range, the T category is not solely based on size, it also takes into consideration the presence of extrapancreatic extension [3].
Therefore, the T classification is T3.
Task 3: N Classification
•
Lymph node metastases are observed in one node at station 12a and three nodes at station 12b [image findings].
•
Regional lymph nodes for the pancreatic head include 6, 8a, 8p, 12a, 12b, 12p, 13, 14t, 17 [5].
•
Since both station 12a and 12b are regional lymph nodes for the head of the pancreas, the metastasis in one to three regional lymph nodes indicates N1a.
•
N1a: Metastasis in one to three regional lymph nodes [6].
Therefore, the N classification is N1a.
Task 4: M Classification
•
No other metastases are observed [image findings].
•
Metastasis to non-regional lymph nodes is classified under M classification [7].
•
M0: No distant metastasis [6].
•
M1: Distant metastasis [6].
•
Since there are no distant metastases, the M classification is M0.
Therefore, the M classification is M0.
Task 5: Resectability Classification
•
Resectable (R): No tumor contact with the superior mesenteric vein (SMV) or portal vein (PV), less than 180 contacts, or invasion without occlusion. Clear fat planes around the SMA, CA, and common hepatic artery (CHA) show no contact or invasion [8].
•
Borderline Resectable (BR): Subclassified according to SMV/PV invasion alone (BR-PV) or arterial invasion (BR-A) [8].
◦
BR-PV: Tumor contact or invasion of the SMV/PV of 180°degrees or more, or occlusion of the SMV/PV, not exceeding the inferior border of the duodenum.
◦
BR-A: Tumor contact or invasion of the SMA and/or CA of less than 180 degrees without stenosis or deformity. Tumor contact or invasion of the CHA without tumor contact or invasion of the PHA and/or CA [9].
•
Unresectable (UR): Subclassified according to locally advanced (UR-LA) or tumor with distant metastasis (UR-M) [9].
◦
UR-LA: Tumor contact or invasion of the SMV/PV of 180° or more, or occlusion of the SMV/PV extending beyond the inferior border of the duodenum. Tumor contact or invasion of the SMA and/or CA of 180° or more. Tumor contact or invasion of the CHA, showing tumor contact or invasion of the PHA and/or CA. Tumor contact or invasion of the aorta [9].
◦
UR-M: Distant metastasis, including nonregional lymph node metastasis [10].
•
The case presents with contact of more than 180° with both the portal vein and the superior mesenteric vein, along with vascular stenosis [image findings]. There is also contact of more than 180° with the common hepatic artery [image findings]. Also, no invasion beyond the inferior border of the duodenum is observed [image findings].
•
This tumor is classified as BR-PV because it shows tumor contact or invasion of the SMV/PV of 180° or more, or occlusion of the SMV/PV, not exceeding the inferior border of the duodenum [8]. It is also classified as BR-A because there is contact of more than 180° with the common hepatic artery, with no involvement of the celiac or proper hepatic artery [9]. Although, according to the image findings, there is no contact with or invasion of the SMA or CA, the common hepatic artery is part of the arterial system and is included under BR-A.
Therefore, the resectability classification is BR.
