# Supplementary material for: Enhancing pancreatic cancer staging with large language models: the role of retrieval-augmented generation
Source: Radiol Phys Technol. 2026 Mar 5;19(2):593–603. doi: 10.1007/s12194-026-01026-0 (PMC13253659; doi:10.1007/s12194-026-01026-0)
Supplement: Supplementary file 2 — Supplementary Material 2 [file 12194_2026_1026_MOESM2_ESM.zip › Supplementary_file_2/NotebookLM_with_REK/Answers_by_LLM/Case34_answer.txt]

Based on the image findings and the provided information, here's a breakdown of the tasks:
•
Task 1: Diagnose the local invasion factors
•
The image findings indicate that no local invasion factors are identified. Therefore, the diagnosis is: CH0, DU0, S0, RP0, PV0, A0, PL0, OO0 [1][2][3].
•
Task 2: Determine the T classification
•
The tumor is limited to the pancreas and measures 9 mm [4]. Based on the JPS eighth edition classification, this falls under:
◦
T1: Tumor limited to the pancreas, with a size of 20 mm or less in the largest diameter [4]
◦
T1b: Tumor size greater than 5 mm and less than 10 mm in the largest diameter [4]
•
Therefore, the T classification is T1b [4].
•
Task 3: Determine the N classification
•
The image findings indicate no lymph node metastasis [5]. Therefore, the N classification is N0 [5].
•
Task 4: Determine the M classification
•
Multiple liver metastases are observed, indicating distant metastasis [5]. Therefore, the M classification is M1 [5].
•
Task 5: Determine the resectability classification
•
Since distant metastasis is present, the resectability classification is UR (specifically, UR-M, tumor with distant metastasis) [6][7].
