# Supplementary material for: Enhancing pancreatic cancer staging with large language models: the role of retrieval-augmented generation
Source: Radiol Phys Technol. 2026 Mar 5;19(2):593–603. doi: 10.1007/s12194-026-01026-0 (PMC13253659; doi:10.1007/s12194-026-01026-0)
Supplement: Supplementary file 2 — Supplementary Material 2 [file 12194_2026_1026_MOESM2_ESM.zip › Supplementary_file_2/NotebookLM_with_REK/Answers_by_LLM/Case2_answer.txt]

Okay, I will complete the tasks based on the provided image findings and the information in the sources.
Task 1: Diagnose the local invasion factors of pancreatic cancer (CH, DU, S, RP, PV, A, PL, OO)
Based on the image findings, "No local invasion factors are noted" [image findings]. According to the source, the local invasion factors are defined as:
•
Bile duct invasion (CH) [1]
•
Duodenal invasion (DU) [1]
•
Serosal invasion (S) [1]
•
Retropancreatic tissue invasion (RP) [1]
•
Portal venous system invasion (PV) [1]
•
Arterial system invasion (A) [2]
•
Extrapancreatic nerve plexus invasion (PL) [2]
•
Invasion of other organs (OO) [3]
Since no local invasion factors are noted in the image findings, we can conclude that all the local invasion factors are absent. Therefore, the diagnosis for local invasion factors is: CH0, DU0, S0, RP0, PV0, A0, PL0, OO0
Task 2: Based on the answer to Task 1, determine the T classification of pancreatic cancer (T0, Tis, T1a, T1b, T1c, T2, T3, T4).
The image findings describe "a pancreatic carcinoma in situ with an overall diameter of 9 mm" [image findings]. According to the source, a carcinoma in situ is classified as Tis [4]. Furthermore, T1 tumors are limited to the pancreas, with a size of 20 mm or less in the largest diameter, and are further subcategorized as follows [4]:
•
T1a: Tumor size of 5 mm or less
•
T1b: Tumor size greater than 5 mm and less than 10 mm
•
T1c: Tumor size greater than 10 mm but no more than 20 mm Since the tumor is a carcinoma in situ, the T classification is Tis.
Task 3: Determine the N classification of pancreatic cancer (N0, N1a, N1b) based on the defined criteria for regional lymph nodes.
The image findings state, "There are no findings suggestive of lymph node metastasis" [image findings]. According to the source:
•
N0: No regional lymph node metastasis [5]
•
N1: Regional lymph node metastasis [5]
•
N1a: Metastasis in one to three regional lymph nodes [5]
•
N1b: Metastasis in four or more regional lymph nodes [5]
Since there are no findings of lymph node metastasis, the N classification is N0.
Task 4: Determine the M classification of pancreatic cancer (M0, M1).
The image findings state, "No other metastases are observed" [image findings]. According to the source:
•
M0: No distant metastasis [5]
•
M1: Distant metastasis [5] Peritoneal cytology positive for carcinoma cells is classified as M1 [6]. Since no distant metastases are observed, the M classification is M0.
Task 5: Based on the answer to Task 4, determine the resectability classification of pancreatic cancer (R, BR, UR). Respond with BR if the classification is BR-PV or BR-A, and UR if it is UR-LA or UR-M. If both BR and UR apply, respond with UR.
The source defines resectability as follows:
•
Resectable (R): No tumor contact with the superior mesenteric vein (SMV) or portal vein (PV), less than 180 contacts, or invasion without occlusion. The clear fat planes around the SMA, CA, and common hepatic artery (CHA) show no contact or invasion [7].
•
Borderline Resectable (BR): Subclassified according to SMV/PV invasion alone or arterial invasion [7]:
◦
BR-PV: Tumor contact or invasion of the SMV/PV of 180° or more, or occlusion of the SMV/PV, not exceeding the inferior border of the duodenum [7].
•
BR-A: Tumor contact or invasion of the SMA and/or CA of less than 180 degrees without stenosis or deformity. Tumor contact or invasion of the CHA without tumor contact or invasion of the PHA and/or CA [8].
•
Unresectable (UR): Subclassified according to the status of distant metastasis [8]:
◦
UR-LA: Tumor contact or invasion of the SMV/PV of 180° or more, or occlusion of the SMV/PV extending beyond the inferior border of the duodenum. Tumor contact or invasion of the SMA and/or CA of 180°or more. Tumor contact or invasion of the CHA, showing tumor contact or invasion of the PHA and/or CA. Tumor contact or invasion of the aorta [8].
◦
UR-M: Distant metastasis, including nonregional lymph node metastasis [9].
Since there is no mention of tumor contact or invasion of any blood vessels, or distant metastasis in the image findings, and since the tumor is in situ and no local invasion factors are present, the resectability classification is R (resectable).
