# Supplementary material for: Enhancing pancreatic cancer staging with large language models: the role of retrieval-augmented generation
Source: Radiol Phys Technol. 2026 Mar 5;19(2):593–603. doi: 10.1007/s12194-026-01026-0 (PMC13253659; doi:10.1007/s12194-026-01026-0)
Supplement: Supplementary file 2 — Supplementary Material 2 [file 12194_2026_1026_MOESM2_ESM.zip › Supplementary_file_2/NotebookLM_with_REK/Answers_by_LLM/Case82_answer.txt]

Okay, based on the provided image findings and the information in the sources, here's an analysis of the pancreatic cancer case, addressing Tasks 1 through 5:
Task 1: Local Invasion Factors
•
Based on the image findings, the local invasion factors are:
◦
Serosal invasion (S1) is present [1].
◦
Retropancreatic tissue invasion (RP1) is present [1].
◦
Portal venous system invasion (PV1) is present [1] because there is more than 180° contact with the superior mesenteric vein, suggesting invasion [2].
◦
Arterial system invasion (A1) is present [3] because there is contact with the celiac artery [4]. The splenic artery is also part of the arterial system and shows more than 180 degrees contact [3].
◦
No other local invasion factors are present.
•
Therefore, the local invasion factors are: CH0, DU0, S1, RP1, PV1, A1, PL0, OO0.
Task 2: T Classification
•
The tumor is described as infiltrative and measures 63 mm [5].
•
According to the source, T1 tumors are limited to the pancreas and are 20 mm or less in the largest diameter [6].
•
T2 tumors are limited to the pancreas and are more than 20 mm in the largest diameter [6].
•
T3 tumors extend beyond the pancreas but do not involve the celiac artery (CA) or superior mesenteric artery (SMA) [1].
•
T4 tumors involve the CA or SMA [1].
•
In this case, the tumor extends beyond the pancreas and involves the celiac and superior mesenteric arteries so T4 is the appropriate classification [1].
•
Therefore, the T classification is T4.
Task 3: N Classification
•
The image findings indicate lymph node metastasis in one node at station 10 [7][8].
•
According to the sources, station 10 is a regional lymph node for both the body and tail of the pancreas [9].
•
N1 is defined as regional lymph node metastasis [10].
•
N1a is defined as metastasis in one to three regional lymph nodes [10].
•
Therefore, the N classification is N1a.
Task 4: M Classification
•
The image findings indicate no other metastases besides the regional lymph node metastasis [10].
•
M0 is defined as no distant metastasis [10].
•
M1 is defined as distant metastasis. This includes metastasis to non-regional lymph nodes [10][11].
•
Because the metastasis was found in a regional lymph node and there is no evidence of distant metastasis, the M classification is M0.
Task 5: Resectability Classification
•
The tumor has contact of more than 180° with the superior mesenteric vein (SMV), suggesting invasion [2].
•
The tumor has contact of less than 180° with the celiac artery (CA) [4].
•
Borderline resectable (BR-PV) is defined as tumor contact or invasion of the SMV/PV of 180° or more, or occlusion of the SMV/PV, not exceeding the inferior border of the duodenum. The tumor contact with the SMV in this case meets this criterion [2].
•
Borderline resectable (BR-A) is defined as tumor contact or invasion of the SMA and/or CA of less than 180 degrees without stenosis or deformity. The tumor contact with the CA in this case meets this criterion [4].
•
Unresectable locally advanced (UR-LA) is defined as tumor contact or invasion of the SMV/PV of 180° or more extending beyond the inferior border of the duodenum [4]. The tumor does not extend beyond the inferior border of the duodenum, thus not meeting this criteria. UR-LA also includes tumor contact or invasion of the SMA and/or CA of 180° or more, which is not the case here [4].
•
Since both BR-PV and BR-A apply, the classification is BR.
