# Supplementary material for: Enhancing pancreatic cancer staging with large language models: the role of retrieval-augmented generation
Source: Radiol Phys Technol. 2026 Mar 5;19(2):593–603. doi: 10.1007/s12194-026-01026-0 (PMC13253659; doi:10.1007/s12194-026-01026-0)
Supplement: Supplementary file 2 — Supplementary Material 2 [file 12194_2026_1026_MOESM2_ESM.zip › Supplementary_file_2/NotebookLM_with_REK/Answers_by_LLM/Case28_answer.txt]

Okay, based on the provided image findings and the information in the sources, here's an analysis of the case:
Task 1: Diagnosis of Local Invasion Factors
Based on the image findings, the local invasion factors are:
•
CH0: Bile duct invasion is absent [1].
•
DU0: Duodenal invasion is absent [1]. Though the tumor extends beyond the inferior border of the duodenum, the source only mentions duodenal invasion as a local invasion factor, not extension beyond the duodenum [1].
•
S1: Serosal invasion is present [1].
•
RP1: Retropancreatic tissue invasion is present [1].
•
PV1: Portal venous system invasion is present [1]. Specifically, the finding of more than 180° contact with the superior mesenteric vein (SMV), suggests invasion [1][2]. The portal venous system includes the superior mesenteric vein (PVsm) [3].
•
A0: Arterial system invasion is absent [3].
•
PL0: Extrapancreatic nerve plexus invasion is absent, based on the image findings which do not mention this factor [3][4].
•
OO0: Invasion of other organs is absent [4]. The bone metastasis noted is a distant metastasis, not local invasion of another organ [5].
Therefore, the local invasion factors are: CH0, DU0, S1, RP1, PV1, A0, PL0, OO0.
Task 2: T Classification
•
The tumor is 17 mm and located in the tail of the pancreas [6].
•
According to the JPS classification, T categories are determined by a combination of tumor size and extrapancreatic extension [7].
•
A tumor limited to the pancreas with a size of 20mm or less is classified as T1 [8]. Further subcategorization of T1 depends on the size [8]. A tumor with a size greater than 10mm but no more than 20mm is classified as T1c [8].
•
The tumor extends beyond the pancreas but does not involve the celiac artery (CA) or superior mesenteric artery (SMA). This fits the T3 category [1].
•
Since the tumor extends beyond the pancreas but does not involve the CA or SMA, it is not T4 [1].
Therefore, based on a size of 17mm and the presence of extrapancreatic extension, the T classification is T3.
Task 3: N Classification
•
Regional lymph nodes for the pancreatic tail are 8a, 9, 10, 11p, 11d, and 18 [9].
•
Lymph node metastasis at station 1 is not considered regional lymph node metastasis, and will be classified under M classification [5][10][11].
•
Lymph node metastasis at station 9 is considered regional lymph node metastasis for a tumor in the pancreatic tail [9][12].
•
There are four metastatic nodes at station 9 [9].
•
Metastasis in four or more regional lymph nodes is classified as N1b [5].
Therefore, the N classification is N1b.
Task 4: M Classification
•
Distant metastasis is classified as M1 [5].
•
Metastasis to non-regional lymph nodes is classified as M1 [13]. Since the lymph node metastasis at station 1 is not considered a regional lymph node [11], this is classified under M1.
•
Osteolytic changes in the Th8 vertebral body indicate bone metastasis, which is also classified as M1 [5].
•
Since distant metastasis to bone and non-regional lymph nodes have been identified, the M classification is M1 [5].
Therefore, the M classification is M1.
Task 5: Resectability Classification
•
The tumor has more than 180° contact with the SMV, suggesting invasion [1][2].
•
The tumor also extends beyond the inferior border of the duodenum [14].
•
Based on these findings, the tumor is classified as locally advanced (UR-LA) [14].
•
Additionally, distant metastasis is present, which is classified as UR-M [15].
•
Since both UR-LA and UR-M apply, the classification is UR [14][15].
Therefore, the resectability classification is UR.
