# Supplementary material for: Enhancing pancreatic cancer staging with large language models: the role of retrieval-augmented generation
Source: Radiol Phys Technol. 2026 Mar 5;19(2):593–603. doi: 10.1007/s12194-026-01026-0 (PMC13253659; doi:10.1007/s12194-026-01026-0)
Supplement: Supplementary file 2 — Supplementary Material 2 [file 12194_2026_1026_MOESM2_ESM.zip › Supplementary_file_2/NotebookLM_with_REK/Answers_by_LLM/Case64_answer.txt]

Based on the image findings and the provided information, here's a breakdown of the tasks:
•
Task 1: Diagnose the local invasion factors of pancreatic cancer [1][2][3]
◦
Given the presence of serosal invasion and retropancreatic tissue invasion, and no other local invasion factors identified from the image findings, the local invasion factors are: S1, RP1 [1]. All others are absent.
◦
Therefore, the diagnosis is: CH0, DU0, S1, RP1, PV0, A1, PL0, OO0. The arterial system (A) is deemed present (A1) due to contact of more than 180° with both the celiac artery and splenic artery, suggesting invasion, with the celiac artery showing stenosis [2][4].
•
Task 2: Determine the T classification of pancreatic cancer
◦
The tumor extends beyond the pancreas and involves the celiac artery (CA) or superior mesenteric artery (SMA) [1]. According to the JPS eighth edition, T4 is based on CA or SMA invasion [5]. The tumor size is greater than 60mm, but T category in the JPS eighth edition evaluates the category by combining tumor size and extrapancreatic extension, and T4 is based on CA or SMA invasion [5][6].
◦
Therefore, the T classification is T4 [1].
•
Task 3: Determine the N classification of pancreatic cancer
◦
Lymph node metastases are observed in two nodes each at stations 8a and 8p [7][8]. According to Table 2, for pancreatic body, 8a and 8p are regional lymph nodes [9]. Since there are metastases in four regional lymph nodes (two in 8a and two in 8p), the N classification is N1b [10].
◦
Therefore, the N classification is N1b.
•
Task 4: Determine the M classification of pancreatic cancer
◦
Multiple small nodules are observed in both lungs, raising suspicion of multiple lung metastases. Lymph node metastasis outside the regional nodes should be recorded as M1 [10][11]. The M1 site can be pulmonary (PUL) [10].
◦
Therefore, the M classification is M1.
•
Task 5: Determine the resectability classification of pancreatic cancer
◦
Given the distant metastasis (multiple lung metastases), the classification would be UR-M (tumor with distant metastasis) [4][12]. Also, since there is contact of more than 180° with both the celiac artery and splenic artery, with the celiac artery showing stenosis, the classification could be UR-LA (locally advanced) [4].
◦
Therefore, the resectability classification is UR.
