# Supplementary material for: Enhancing pancreatic cancer staging with large language models: the role of retrieval-augmented generation
Source: Radiol Phys Technol. 2026 Mar 5;19(2):593–603. doi: 10.1007/s12194-026-01026-0 (PMC13253659; doi:10.1007/s12194-026-01026-0)
Supplement: Supplementary file 2 — Supplementary Material 2 [file 12194_2026_1026_MOESM2_ESM.zip › Supplementary_file_2/NotebookLM_with_REK/Answers_by_LLM/Case53_answer.txt]

Okay, based on the provided image findings and the information in the sources, here's an analysis of the pancreatic cancer case, addressing Tasks 1 through 5:
Task 1: Local Invasion Factors
•
Based on the image findings, the local invasion factors are:
◦
Serosal invasion (S1) is present [1].
◦
Retropancreatic tissue invasion (RP1) is present [1].
◦
Portal venous system invasion (PV1) is present due to more than 180° contact with both the portal vein and the superior mesenteric vein, along with vascular stenosis [1].
◦
Arterial system invasion (A1) is present due to contact of less than 180° with the celiac artery, raising suspicion of invasion [2].
◦
No other local invasion factors were identified, therefore:
▪
Bile duct invasion (CH0) is absent [1].
▪
Duodenal invasion (DU0) is absent [1].
▪
Extrapancreatic nerve plexus invasion (PL0) is absent [2].
▪
Invasion of other organs (OO0) is absent [3].
•
Therefore, the local invasion factors are: CH0, DU0, S1, RP1, PV1, A1, PL0, OO0
Task 2: T Classification
•
The tumor is described as an infiltrative pancreatic cancer measuring 58 mm [4].
•
According to the JPS classification, T categories are defined by a combination of tumor size and extrapancreatic extension [5].
•
A tumor of 58mm is larger than 40mm and less than 60mm [4].
•
T3 is defined as a tumor that extends beyond the pancreas, but does not involve the celiac artery (CA) or superior mesenteric artery (SMA) [1].
•
T4 is defined as a tumor that involves the CA or SMA [1].
•
Since the tumor has contact with the celiac artery (A1), the T classification is T4 [1].
Task 3: N Classification
•
The image findings state that no lymph node metastases are present [6].
•
Therefore, the N classification is N0 [6].
Task 4: M Classification
•
The image findings state that no other metastases are observed [6].
•
Therefore, the M classification is M0 [6].
Task 5: Resectability Classification
•
Based on the image findings, the tumor has contact of more than 180° with both the portal vein (PV) and superior mesenteric vein (SMV) and there is vascular stenosis [7].
•
The tumor also has contact of less than 180° with the celiac artery (CA) [8].
•
"BR-PV (SMV/PV invasion alone): No findings of contact or invasion of the SMA, CA, or CHA. Tumor contact or invasion of the SMV/PV of 180°degrees or more, or occlusion of the SMV/PV, not exceeding the inferior border of the duodenum." [7].
•
"BR-A (arterial invasion): Tumor contact or invasion of the SMA and/or CA of less than 180 degrees without stenosis or deformity. Tumor contact or invasion of the CHA without tumor contact or invasion of the PHA and/or CA." [8].
•
Since the tumor has the above characteristics for both BR-PV and BR-A, and because the response should be UR if both BR and UR apply, then the following should be examined:
◦
"UR-LA (locally advanced): tumor contact or invasion of the SMV/PV of 180° or more, or occlusion of the SMV/PV extending beyond the inferior border of the duodenum. Tumor contact or invasion of the SMA and/or CA of 180°or more. Tumor contact or invasion of the CHA, showing tumor contact or invasion of the PHA and/or CA. Tumor contact or invasion of the aorta." [8].
•
Given that the tumor has more than 180° contact with the PV/SMV with stenosis, the tumor is classified as UR-LA.
•
"UR-M (tumor with distant metastasis): distant metastasis, including nonregional lymph node metastasis." [9]
•
The tumor does not have distant metastasis (M0), so UR-M does not apply.
•
Therefore, the resectability classification is UR [8].
