# Supplementary material for: Enhancing pancreatic cancer staging with large language models: the role of retrieval-augmented generation
Source: Radiol Phys Technol. 2026 Mar 5;19(2):593–603. doi: 10.1007/s12194-026-01026-0 (PMC13253659; doi:10.1007/s12194-026-01026-0)
Supplement: Supplementary file 2 — Supplementary Material 2 [file 12194_2026_1026_MOESM2_ESM.zip › Supplementary_file_2/NotebookLM_with_REK/Answers_by_LLM/Case31_answer.txt]

Based on the image findings and the provided information, here's a breakdown of the tasks:
•
Task 1: Diagnose the local invasion factors [1][2][3]
◦
The image findings indicate serosal invasion and retropancreatic tissue invasion [1]. The tumor is also in contact with the aorta, suggesting invasion [3]. No other local invasion factors are identified in the image findings.
◦
Therefore: CH0, DU0, S1, RP1, PV0, A1, PL0, OO0
•
Task 2: Determine the T classification [1][4][5]
◦
The tumor is described as an infiltrative pancreatic cancer measuring 55 mm in the body of the pancreas [6][7].
◦
T1: Tumor limited to the pancreas, with a size of 20 mm or less in the largest diameter [5]
◦
T2: Tumor limited to the pancreas, with a size of more than 20 mm in the largest diameter [5]
◦
T3: Tumor extends beyond the pancreas but does not involve the CA or SMA [1]
◦
T4: Tumor involves the CA or SMA [1]
◦
Given that the tumor is 55mm, extends beyond the pancreas (S1, RP1), and involves the aorta (A1), based on the eighth edition of the JPS classification, the T category is T4 [1][4].
•
Task 3: Determine the N classification [8][9][10]
◦
Lymph node metastasis is observed in one node at station 9 [8][11].
◦
According to the regional lymph nodes for the body of the pancreas, lymph node 9 is considered a regional lymph node [12].
◦
N0: No regional lymph node metastasis [10]
◦
N1: Regional lymph node metastasis [10]
◦
N1a: Metastasis in one to three regional lymph nodes [10]
◦
N1b: Metastasis in four or more regional lymph nodes [10]
◦
Since there is metastasis in one regional lymph node, the N classification is N1a [10].
•
Task 4: Determine the M classification [10]
◦
No distant metastases other than the lymph node metastasis at station 9 are noted [10] [13].
◦
M0: No distant metastasis [10]
◦
M1: Distant metastasis [10]
◦
Since the metastasis is in a regional lymph node, there is no distant metastasis, so the M classification is M0 [9][10].
•
Task 5: Determine the resectability classification [14][15][16]
◦
Resectable (R): Clear fat planes around the SMA, CA, and CHA show no contact or invasion [14].
◦
Borderline Resectable (BR-A): Tumor contact or invasion of the SMA and/or CA of less than 180 degrees without stenosis or deformity [15].
◦
Unresectable (UR-LA): Tumor contact or invasion of the aorta [15].
◦
Since the tumor is in contact with the aorta, the resectability classification is UR [15].
