# Supplementary material for: Enhancing pancreatic cancer staging with large language models: the role of retrieval-augmented generation
Source: Radiol Phys Technol. 2026 Mar 5;19(2):593–603. doi: 10.1007/s12194-026-01026-0 (PMC13253659; doi:10.1007/s12194-026-01026-0)
Supplement: Supplementary file 2 — Supplementary Material 2 [file 12194_2026_1026_MOESM2_ESM.zip › Supplementary_file_2/NotebookLM_with_REK/Answers_by_LLM/Case78_answer.txt]

Based on the image findings and the provided information, here's a breakdown of the tasks:
•
Task 1: Diagnose the local invasion factors
◦
The image findings indicate that no local invasion factors are identified.
◦
Therefore, the diagnosis for local invasion factors is: CH0, DU0, S0, RP0, PV0, A0, PL0, OO0 [1][2][3].
•
Task 2: Determine the T classification
◦
The tumor is limited to the pancreas and measures 4 mm [4].
◦
A tumor size of 5 mm or less is classified as T1a [4].
◦
Therefore, the T classification is: T1a.
•
Task 3: Determine the N classification
◦
The image findings state there are no findings suggestive of lymph node metastasis.
◦
No regional lymph node metastasis corresponds to N0 [5].
◦
Therefore, the N classification is: N0 [5].
•
Task 4: Determine the M classification
◦
The image findings indicate that no other metastases are observed.
◦
No distant metastasis corresponds to M0 [5].
◦
Therefore, the M classification is: M0 [5].
•
Task 5: Determine the resectability classification
◦
The tumor is 4 mm, nodular, and in the head of the pancreas with no local invasion factors or metastases [5][6][7].
◦
With no tumor contact or invasion of major vessels, the cancer is considered resectable [8].
◦
Therefore, the resectability classification is: R [8].
