# Supplementary material for: Enhancing pancreatic cancer staging with large language models: the role of retrieval-augmented generation
Source: Radiol Phys Technol. 2026 Mar 5;19(2):593–603. doi: 10.1007/s12194-026-01026-0 (PMC13253659; doi:10.1007/s12194-026-01026-0)
Supplement: Supplementary file 2 — Supplementary Material 2 [file 12194_2026_1026_MOESM2_ESM.zip › Supplementary_file_2/NotebookLM_with_REK/Answers_by_LLM/Case7_answer.txt]

Okay, I will complete the tasks based on the provided image findings and the information in the sources.
Task 1: Diagnose the local invasion factors of pancreatic cancer (CH, DU, S, RP, PV, A, PL, OO)
Based on the image findings, the local invasion factors are:
•
Serosal invasion (S1) is present [1].
•
Retropancreatic tissue invasion (RP1) is present [1].
•
No other local invasion factors are identified.
Therefore, the local invasion factors are: CH0, DU0, S1, RP1, PV0, A0, PL0, OO0 [1].
Task 2: Determine the T classification of pancreatic cancer (T0, Tis, T1a, T1b, T1c, T2, T3, T4)
•
The tumor size is 57 mm, which falls into the TS3 category (tumor size >40 mm but not >60 mm) [2].
•
The tumor extends beyond the pancreas, but does not involve the celiac artery (CA) or superior mesenteric artery (SMA), as no such invasion is noted [1][3][4].
•
Given the information that the tumor extends beyond the pancreas and the size of the tumor, and that there is no mention of CA or SMA involvement, the T category is T3 [1][3].
Therefore, the T classification is T3.
Task 3: Determine the N classification of pancreatic cancer (N0, N1a, N1b)
•
Lymph node metastases are observed in three nodes at station 14t and one node at station 18.
•
Stations 14t and 18 are considered regional lymph nodes for a tumor in the tail of the pancreas [5][6][7].
•
Since there are a total of four metastatic regional lymph nodes, this falls into the N1b category [8].
Therefore, the N classification is N1b.
Task 4: Determine the M classification of pancreatic cancer (M0, M1)
•
The image findings state "No other evident metastases are observed," and there is no mention of distant metastasis [8].
•
Peritoneal cytology is not mentioned; therefore, it is not considered [9].
•
Metastasis to non-regional lymph nodes is classified under M1, but no non-regional lymph node metastases are mentioned [10][11].
•
Therefore, based on the information provided, there is no distant metastasis [8].
Therefore, the M classification is M0.
Task 5: Determine the resectability classification of pancreatic cancer (R, BR, UR)
•
The tumor is described as infiltrative with a size of 57 mm in the tail of the pancreas [2][12].
•
There is serosal and retropancreatic tissue invasion [1].
•
The tumor does not involve the SMA or CA [1].
•
There is no mention of SMV/PV involvement or occlusion [13][14].
•
Based on the local invasion findings and the lack of distant metastasis, this is not considered unresectable based on the given definitions of UR [14].
•
Since there is no mention of SMV/PV contact or invasion, this is not considered borderline resectable based on the given definitions of BR [13][14].
•
Therefore, since it does not meet the criteria of BR or UR, this should be classified as R, Resectable [13].
Therefore, the resectability classification is R.
