# Supplementary material for: Enhancing pancreatic cancer staging with large language models: the role of retrieval-augmented generation
Source: Radiol Phys Technol. 2026 Mar 5;19(2):593–603. doi: 10.1007/s12194-026-01026-0 (PMC13253659; doi:10.1007/s12194-026-01026-0)
Supplement: Supplementary file 2 — Supplementary Material 2 [file 12194_2026_1026_MOESM2_ESM.zip › Supplementary_file_2/NotebookLM_with_REK/Answers_by_LLM/Case87_answer.txt]

Based on the image findings and the provided information from the sources, here's a breakdown of the tasks:
•
Task 1: Diagnose the local invasion factors of pancreatic cancer
•
The image findings indicate serosal invasion and retropancreatic tissue invasion.
•
Therefore, based on the definitions in the source [1]:
•
S1: Serosal invasion present.
•
RP1: Retropancreatic tissue invasion present.
•
No other local invasion factors were identified in the image findings.
•
Therefore, the complete diagnosis of local invasion factors is: CH0, DU0, S1, RP1, PV0, A0, PL0, OO0.
•
Task 2: Determine the T classification of pancreatic cancer
•
The image findings describe an infiltrative pancreatic cancer measuring 57 mm in the tail of the pancreas [2].
•
According to the source, the definition of T categories in the JPS eighth edition differs from the UICC eighth edition [3]. The JPS eighth edition evaluates the category by combining "tumor size" and "extrapancreatic extension" [3].
•
The tumor size is greater than 40mm but not greater than 60mm, according to the criteria [4]:
•
TS3: Tumor size >40 mm but not >60 mm in the largest diameter
•
T3: Tumor extends beyond the pancreas but does not involve the CA or SMA [1].
•
T4: Tumor involves the CA or SMA [1].
•
Since the tumor extends beyond the pancreas (S1, RP1) [1] and its size is 57 mm, but without CA or SMA involvement, the T classification is T3.
•
Task 3: Determine the N classification of pancreatic cancer
•
Lymph node metastases are observed in one node at station 10 and two nodes at station 11p.
•
According to Table 2, for a tumor in the tail of the pancreas, lymph nodes at stations 10 and 11p are considered regional lymph nodes [5].
•
N1a: Metastasis in one to three regional lymph nodes [6]
•
Since there are a total of three regional lymph node metastases (one at station 10 and two at station 11p), the N classification is N1a.
•
Task 4: Determine the M classification of pancreatic cancer
•
No other evident metastases are observed in the image findings.
•
According to the source, lymph node metastasis outside the regional nodes should be recorded as M1.
•
M0: No distant metastasis [6]
•
M1: Distant metastasis [6]
•
Since there are no distant metastases, the M classification is M0.
•
Task 5: Determine the resectability classification of pancreatic cancer
•
The image findings describe an infiltrative pancreatic cancer measuring 57 mm is observed in the tail of the pancreas [2].
•
Since the M classification is M0, this excludes UR-M [8]. To determine between R, BR, and UR-LA, the status of the SMV/PV, SMA, CA, and CHA must be evaluated [8][9][10].
•
The details provided in the image findings do not indicate tumor contact or invasion of the SMV/PV, SMA, CA, or CHA [9][10].
•
Therefore, based on the provided information, the resectability classification is R.
