# Supplementary material for: Enhancing pancreatic cancer staging with large language models: the role of retrieval-augmented generation
Source: Radiol Phys Technol. 2026 Mar 5;19(2):593–603. doi: 10.1007/s12194-026-01026-0 (PMC13253659; doi:10.1007/s12194-026-01026-0)
Supplement: Supplementary file 2 — Supplementary Material 2 [file 12194_2026_1026_MOESM2_ESM.zip › Supplementary_file_2/NotebookLM_with_REK/Answers_by_LLM/Case96_answer.txt]

Based on the image findings provided for Case 96, here's a breakdown of Tasks 1 through 5, according to the Japanese Classification of Pancreatic Carcinoma:
•
Task 1: Diagnose the local invasion factors [1][2][3]
◦
Given the presence of serosal invasion, retropancreatic tissue invasion, and portal venous system invasion, the local invasion factors are: S1, RP1, PV1 [1]. All other local invasion factors are absent.
◦
Therefore, the diagnosis is: CH0, DU0, S1, RP1, PV1, A0, PL0, OO0
•
Task 2: Determine the T classification
◦
The tumor is described as infiltrative and measures 52 mm in the head of the pancreas [4][5]. Serosal and retropancreatic tissue invasion are present.
◦
T3: Tumor extends beyond the pancreas but does not involve the CA or SMA [1].
◦
Therefore, the T classification is: T3
•
Task 3: Determine the N classification
◦
The image findings indicate no lymph node metastases are present [6].
◦
N0: No regional lymph node metastasis [6]
◦
Therefore, the N classification is: N0
•
Task 4: Determine the M classification
◦
The image findings indicate that no other metastases are observed [6].
◦
M0: No distant metastasis [6]
◦
Therefore, the M classification is: M0
•
Task 5: Determine the resectability classification
◦
The tumor contacts the SMV/PV by more than 180° with vascular stenosis, but does not extend beyond the inferior border of the duodenum, and there is no arterial involvement [7][8]. This corresponds to borderline resectable (BR-PV).
◦
BR-PV (SMV/PV invasion alone): No findings of contact or invasion of the SMA, CA, or CHA. Tumor contact or invasion of the SMV/PV of 180°degrees or more, or occlusion of the SMV/PV, not exceeding the inferior border of the duodenum [7].
◦
Therefore, the resectability classification is: BR
