# Supplementary material for: Enhancing pancreatic cancer staging with large language models: the role of retrieval-augmented generation
Source: Radiol Phys Technol. 2026 Mar 5;19(2):593–603. doi: 10.1007/s12194-026-01026-0 (PMC13253659; doi:10.1007/s12194-026-01026-0)
Supplement: Supplementary file 2 — Supplementary Material 2 [file 12194_2026_1026_MOESM2_ESM.zip › Supplementary_file_2/NotebookLM_with_REK/Answers_by_LLM/Case69_answer.txt]

Based on the image findings and the provided information from the sources, here's a breakdown of the tasks:
•
Task 1: Diagnose the local invasion factors of pancreatic cancer
◦
Based on the image findings, the local invasion factors are:
▪
CH1 (Bile duct invasion present) [1]
▪
DU0 (Duodenal invasion absent) [1]
▪
S1 (Serosal invasion present) [1]
▪
RP1 (Retropancreatic tissue invasion present) [1]
▪
PV1 (Portal venous system invasion present) [1]
▪
A0 (Arterial system invasion absent) [2]
▪
PLX (Extrapancreatic nerve plexus invasion cannot be assessed) [2]
▪
OO0 (Invasion of other organs absent) [3]
•
Task 2: Determine the T classification of pancreatic cancer
◦
The tumor is described as an infiltrative pancreatic cancer measuring 39 mm in the head of the pancreas [4][5]. The definition of T categories for primary pancreatic cancer in the JPS eighth edition differs from that in the UICC eighth edition [6].
◦
T1: Tumor limited to the pancreas, with a size of 20 mm or less in the largest diameter [7]
◦
T2: Tumor limited to the pancreas, with a size of more than 20 mm in the largest diameter [7]
◦
T3: Tumor extends beyond the pancreas but does not involve the CA or SMA [1]
◦
T4: Tumor involves the CA or SMA [1]
◦
Given the tumor extends beyond the pancreas (S1, RP1, PV1) and measures 39 mm, but does not involve the CA or SMA, the T classification is T3 [1].
•
Task 3: Determine the N classification of pancreatic cancer
◦
Lymph node metastases are observed in one node at station 12a and three nodes at station 12b.
◦
Stations 12a and 12b are regional lymph nodes for the pancreatic head [8].
◦
N0: No regional lymph node metastasis [9]
◦
N1: Regional lymph node metastasis [9]
▪
N1a: Metastasis in one to three regional lymph nodes [9]
▪
N1b: Metastasis in four or more regional lymph nodes [9]
◦
Since there are a total of four regional lymph nodes with metastasis (one at 12a and three at 12b), the N classification is N1b [9].
•
Task 4: Determine the M classification of pancreatic cancer
◦
No distant metastases other than regional lymph node metastases are noted in the image findings.
◦
M0: No distant metastasis [9]
◦
M1: Distant metastasis [9]
◦
The M classification is M0 [9].
•
Task 5: Determine the resectability classification of pancreatic cancer
◦
The image findings indicate contact of more than 180° with the portal vein, suggesting invasion, but no invasion beyond the inferior border of the duodenum [10][11]. Also, there is no mention of SMA, CA, or CHA involvement.
◦
Resectable (R): No tumor contact with the SMV or PV, less than 180 contacts, or invasion without occlusion [10].
◦
Borderline Resectable (BR):
▪
BR-PV (SMV/PV invasion alone): Tumor contact or invasion of the SMV/PV of 180°degrees or more, or occlusion of the SMV/PV, not exceeding the inferior border of the duodenum [10].
▪
BR-A (arterial invasion): Tumor contact or invasion of the SMA and/or CA of less than 180 degrees without stenosis or deformity [11].
◦
Unresectable (UR):
▪
UR-LA (locally advanced): tumor contact or invasion of the SMV/PV of 180° or more, or occlusion of the SMV/PV extending beyond the inferior border of the duodenum [11].
▪
UR-M (tumor with distant metastasis): distant metastasis, including nonregional lymph node metastasis [12].
◦
Since there is contact of more than 180° with the portal vein, suggesting invasion, but no invasion beyond the inferior border of the duodenum, and no involvement of the SMA, CA, or CHA, the resectability classification is BR-PV, which should be responded to as BR [10].
