# Supplementary material for: Enhancing pancreatic cancer staging with large language models: the role of retrieval-augmented generation
Source: Radiol Phys Technol. 2026 Mar 5;19(2):593–603. doi: 10.1007/s12194-026-01026-0 (PMC13253659; doi:10.1007/s12194-026-01026-0)
Supplement: Supplementary file 2 — Supplementary Material 2 [file 12194_2026_1026_MOESM2_ESM.zip › Supplementary_file_2/NotebookLM_with_REK/Answers_by_LLM/Case20_answer.txt]

Okay, I will analyze the provided image findings for Case 20 and complete Tasks 1 through 5 based on the information in the sources.
Task 1: Diagnosis of Local Invasion Factors
Based on the image findings, the following local invasion factors are present:
•
Serosal invasion (S1) is noted [1].
•
The splenic vein is obstructed by the tumor, which suggests portal venous system invasion (PV1) [1]. The portal venous system includes the splenic vein [2].
•
Stenosis of the splenic artery is noted, raising suspicion of arterial system invasion (A1) [1]. The arterial system includes the splenic artery [2].
•
The tumor is in contact with the stomach, with an indistinct boundary, indicating invasion of other organs (OO1) [1][3].
Given these findings, the diagnosis of local invasion factors is: CH0, DU0, S1, RP0, PV1, A1, PL0, OO1 [1].
Task 2: T Classification
The T classification in the JPS eighth edition is determined by a combination of "tumor size" and "extrapancreatic extension" [4].
•
The tumor size is 54 mm, which by itself would classify the tumor as T3, because it is >40mm but not >60mm [5].
•
However, because there is also splenic artery (A) involvement, the tumor is classified as T4, because T4 is defined as a tumor that involves the celiac artery (CA) or superior mesenteric artery (SMA) [1][4].
Task 3: N Classification
•
The image findings state, "No lymph node metastases are present."
•
Therefore, the N classification is N0, which indicates no regional lymph node metastasis [6].
Task 4: M Classification
•
The image findings state, "A hypodense mass is observed in the left lobe of the liver, raising suspicion of liver metastasis."
•
Based on this, the M classification is M1, indicating distant metastasis [6]. Liver metastasis is recorded as "HEP" under M1 [6][7].
Task 5: Resectability Classification
The resectability classification is determined by the degree of vascular invasion and the presence of distant metastasis [8][9][10].
•
The tumor involves the splenic artery, which is part of the arterial system.
•
Since there is suspicion of arterial invasion (A1), this would put it into the BR-A category, which is borderline resectable [9].
•
However, since there is also liver metastasis (M1), this also puts it into the UR-M category, which is unresectable [10].
•
When both BR and UR apply, the classification is UR, so the tumor is classified as UR.
