# Supplementary material for: Enhancing pancreatic cancer staging with large language models: the role of retrieval-augmented generation
Source: Radiol Phys Technol. 2026 Mar 5;19(2):593–603. doi: 10.1007/s12194-026-01026-0 (PMC13253659; doi:10.1007/s12194-026-01026-0)
Supplement: Supplementary file 2 — Supplementary Material 2 [file 12194_2026_1026_MOESM2_ESM.zip › Supplementary_file_2/NotebookLM_with_REK/Answers_by_LLM/Case17_answer.txt]

Okay, I will complete the tasks based on the provided image findings and the information in the sources.
Task 1: Diagnose the local invasion factors of pancreatic cancer (CH, DU, S, RP, PV, A, PL, OO)
Based on the image findings, "No local invasion factors are identified" [image findings]. According to the source, the local invasion factors are:
•
Bile duct invasion (CH) [1]
•
Duodenal invasion (DU) [1]
•
Serial invasion (S) [1]
•
Retropancreatic tissue invasion (RP) [1]
•
Portal venous system invasion (PV) [1]
•
Arterial system invasion (A) [2]
•
Extrapancreatic nerve plexus invasion (PL) [2]
•
Invasion of other organs (OO) [3]
Therefore, the diagnosis for local invasion factors is: CH0, DU0, S0, RP0, PV0, A0, PL0, OO0.
Task 2: Determine the T classification of pancreatic cancer (T0, Tis, T1a, T1b, T1c, T2, T3, T4)
The image findings state that the pancreatic cancer is nodular and measures 22 mm [image findings]. The tumor is located in the body of the pancreas [image findings]. The T categories in the JPS classification are defined as follows [1][4][5]:
•
T1: Tumor limited to the pancreas, with a size of 20 mm or less [5]
◦
T1a: Tumor size of 5 mm or less [5]
◦
T1b: Tumor size greater than 5 mm and less than 10 mm [5]
◦
T1c: Tumor size greater than 10 mm but no more than 20 mm [5]
•
T2: Tumor limited to the pancreas, with a size of more than 20 mm [5]
•
T3: Tumor extends beyond the pancreas but does not involve the celiac artery (CA) or superior mesenteric artery (SMA) [1]
•
T4: Tumor involves the CA or SMA [1] Based on the size of the tumor (22mm) and that it is limited to the pancreas, the T classification is T2.
Task 3: Determine the N classification of pancreatic cancer (N0, N1a, N1b)
The image findings state, "No lymph node metastases are present" [image findings]. The N categories are defined as follows:
•
N0: No regional lymph node metastasis [6]
•
N1: Regional lymph node metastasis [6]
◦
N1a: Metastasis in one to three regional lymph nodes [6]
◦
N1b: Metastasis in four or more regional lymph nodes [6] Based on the image findings, the N classification is N0.
Task 4: Determine the M classification of pancreatic cancer (M0, M1)
The image findings state, "No other metastases are observed" [image findings]. The M categories are defined as follows:
•
M0: No distant metastasis [6]
•
M1: Distant metastasis [6] Since no distant metastases are observed, the M classification is M0.
Task 5: Based on the answer to Task 4, determine the resectability classification of pancreatic cancer (R, BR, UR)
The resectability classifications are defined as follows [7][8][9]:
•
Resectable (R): No tumor contact with the superior mesenteric vein (SMV) or portal vein (PV), less than 180 contacts, or invasion without occlusion. The clear fat planes around the SMA, CA, and common hepatic artery (CHA) show no contact or invasion [7].
•
Borderline Resectable (BR): Subclassified according to SMV/PV invasion alone or arterial invasion [7].
◦
BR-PV: Tumor contact or invasion of the SMV/PV of 180° degrees or more, or occlusion of the SMV/PV, not exceeding the inferior border of the duodenum [7].
◦
BR-A: Tumor contact or invasion of the SMA and/or CA of less than 180 degrees without stenosis or deformity. Tumor contact or invasion of the CHA without tumor contact or invasion of the PHA and/or CA [8].
•
Unresectable (UR): Subclassified according to the status of distant metastasis [8].
◦
UR-LA: Tumor contact or invasion of the SMV/PV of 180° or more, or occlusion of the SMV/PV extending beyond the inferior border of the duodenum. Tumor contact or invasion of the SMA and/or CA of 180°or more. Tumor contact or invasion of the CHA, showing tumor contact or invasion of the PHA and/or CA. Tumor contact or invasion of the aorta [8].
◦
UR-M: Distant metastasis, including nonregional lymph node metastasis [9]. Since there are no local invasion factors and no distant metastases are observed, the cancer is considered Resectable (R).
