# Supplementary material for: Enhancing pancreatic cancer staging with large language models: the role of retrieval-augmented generation
Source: Radiol Phys Technol. 2026 Mar 5;19(2):593–603. doi: 10.1007/s12194-026-01026-0 (PMC13253659; doi:10.1007/s12194-026-01026-0)
Supplement: Supplementary file 2 — Supplementary Material 2 [file 12194_2026_1026_MOESM2_ESM.zip › Supplementary_file_2/NotebookLM_with_REK/Answers_by_LLM/Case42_answer.txt]

Based on the image findings provided for Case 42, here's a breakdown of Tasks 1 through 5, according to the Japanese Classification of Pancreatic Carcinoma:
•
Task 1: Diagnose the local invasion factors of pancreatic cancer [1]
◦
Since no local invasion factors are identified in the provided image findings, the diagnosis is: CH0, DU0, S0, RP0, PV0, A0, PL0, OO0.
•
Task 2: Determine the T classification of pancreatic cancer
◦
The image findings indicate a carcinoma in situ with an overall diameter of 4 mm [2]. According to the JPS classification, Tis is for carcinoma in situ [2].
◦
Therefore, the T classification is Tis.
•
Task 3: Determine the N classification of pancreatic cancer
◦
The image findings state that there are no findings suggestive of lymph node metastasis [3].
◦
Therefore, the N classification is N0.
•
Task 4: Determine the M classification of pancreatic cancer
◦
The image findings indicate that no other metastases are observed [3].
◦
Therefore, the M classification is M0.
•
Task 5: Determine the resectability classification of pancreatic cancer
◦
Given the T, N, and M classifications (Tis, N0, M0) and the absence of local invasion, the cancer is considered resectable (R) [4].
