# Supplementary material for: Enhancing pancreatic cancer staging with large language models: the role of retrieval-augmented generation
Source: Radiol Phys Technol. 2026 Mar 5;19(2):593–603. doi: 10.1007/s12194-026-01026-0 (PMC13253659; doi:10.1007/s12194-026-01026-0)
Supplement: Supplementary file 2 — Supplementary Material 2 [file 12194_2026_1026_MOESM2_ESM.zip › Supplementary_file_2/NotebookLM_with_REK/Answers_by_LLM/Case75_answer.txt]

Okay, I will complete the tasks based on the provided image findings and the information in the sources.
Task 1: Diagnose the local invasion factors of pancreatic cancer (CH, DU, S, RP, PV, A, PL, OO)
Based on the image findings, "No local invasion factors are identified" [image findings]. According to the source, the local invasion factors are defined as:
•
Bile duct invasion (CH) [1]
•
Duodenal invasion (DU) [1]
•
Serosal invasion (S) [1]
•
Retropancreatic tissue invasion (RP) [1]
•
Portal venous system invasion (PV) [1][2]
•
Arterial system invasion (A) [2]
•
Extrapancreatic nerve plexus invasion (PL) [2][3]
•
Invasion of other organs (OO) [3] Since none of these are identified in the image findings, the diagnosis is: CH0, DU0, S0, RP0, PV0, A0, PL0, OO0 [image findings, 9, 10, 11].
Task 2: Based on the answer to Task 1, determine the T classification of pancreatic cancer (T0, Tis, T1a, T1b, T1c, T2, T3, T4)
The image findings indicate a "pancreatic carcinoma in situ measuring 6 mm" [image findings]. According to the sources:
•
Tis is defined as carcinoma in situ [4].
•
T1 tumors are limited to the pancreas, with a size of 20 mm or less [4].
•
T1a tumors are 5mm or less [4].
•
T1b tumors are greater than 5 mm and less than 10 mm [4].
•
T2 tumors are limited to the pancreas and larger than 20mm [4]
•
T3 tumors extend beyond the pancreas but do not involve the CA or SMA [1]
•
T4 tumors involve the CA or SMA
Since the tumor is 6mm and in situ, the T classification is Tis [8, image findings].
Task 3: Determine the N classification of pancreatic cancer (N0, N1a, N1b) based on the defined criteria for regional lymph nodes.
The image findings state, "There are no findings suggestive of lymph node metastasis" [image findings]. According to the sources:
•
N0 means no regional lymph node metastasis [5].
•
N1 means regional lymph node metastasis [5].
•
N1a is metastasis in one to three regional lymph nodes [5].
•
N1b is metastasis in four or more regional lymph nodes [5].
Given the absence of lymph node metastasis, the N classification is N0 [21, image findings].
Task 4: Determine the M classification of pancreatic cancer (M0, M1).
The image findings indicate "No other metastases are observed" [image findings]. According to the sources:
•
M0 means no distant metastasis [5].
•
M1 means distant metastasis, including non-regional lymph node metastasis [5][6].
Since no distant metastases are observed, the M classification is M0 [21, image findings].
Task 5: Based on the answer to Task 4, determine the resectability classification of pancreatic cancer (R, BR, UR). Respond with BR if the classification is BR-PV or BR-A, and UR if it is UR-LA or UR-M. If both BR and UR apply, respond with UR.
Given the classifications of Tis, N0, and M0, the resectability can be determined by referencing the definitions of R, BR, and UR [7][8][9].
•
Resectable (R): No tumor contact with the SMV or PV, less than 180 degrees contact, or invasion without occlusion. The clear fat planes around the SMA, CA, and CHA show no contact or invasion [7].
•
Borderline Resectable (BR) is subclassified into:
◦
BR-PV: Tumor contact or invasion of the SMV/PV of 180° or more, or occlusion of the SMV/PV, not exceeding the inferior border of the duodenum [7].
◦
BR-A: Tumor contact or invasion of the SMA and/or CA of less than 180 degrees without stenosis or deformity. Tumor contact or invasion of the CHA without tumor contact or invasion of the PHA and/or CA [8].
•
Unresectable (UR) is subclassified into:
◦
UR-LA: Tumor contact or invasion of the SMV/PV of 180° or more, or occlusion of the SMV/PV extending beyond the inferior border of the duodenum. Tumor contact or invasion of the SMA and/or CA of 180°or more. Tumor contact or invasion of the CHA, showing tumor contact or invasion of the PHA and/or CA. Tumor contact or invasion of the aorta [8].
◦
UR-M: Distant metastasis, including nonregional lymph node metastasis [9].
Since the tumor is in situ with no invasion, no lymph node involvement, or distant metastasis [image findings], it would be classified as R (Resectable), as there is no indication of BR or UR criteria being met [7][8][9].
