# Supplementary material for: Enhancing pancreatic cancer staging with large language models: the role of retrieval-augmented generation
Source: Radiol Phys Technol. 2026 Mar 5;19(2):593–603. doi: 10.1007/s12194-026-01026-0 (PMC13253659; doi:10.1007/s12194-026-01026-0)
Supplement: Supplementary file 3 — Supplementary Material 3 [file 12194_2026_1026_MOESM3_ESM.xlsx]

## Sheet: Sheet1
NotebookLM with REK	T	CH	DU	S	RP	PV	A	PL	OO	N	M	Resectability
Case 1	1	1	1	1	1	1	1	1	1	1	1	1
Case 2	1	1	1	1	1	1	1	1	1	1	1	1
Case 3	0	1	1	1	1	1	1	0	1	1	1	0
Case 4	0	1	1	1	1	1	1	1	1	0	1	1
Case 5	1	1	1	1	1	1	1	1	1	1	1	1
Case 6	1	1	1	1	1	1	1	1	1	1	1	0
Case 7	1	1	1	1	1	1	1	1	1	0	0	0
Case 8	1	1	1	1	1	1	1	1	1	1	1	1
Case 9	1	1	1	1	1	1	1	1	1	1	1	1
Case 10	1	1	1	1	1	1	1	1	1	1	1	1
Case 11	1	1	1	1	1	1	1	1	1	1	1	1
Case 12	1	1	1	1	1	1	1	1	1	1	1	1
Case 13	1	1	1	1	1	1	1	1	1	1	1	1
Case 14	1	1	1	1	1	1	1	1	1	1	1	1
Case 15	1	1	1	1	1	1	1	1	1	0	0	0
Case 16	1	1	1	1	1	1	1	1	0	1	1	1
Case 17	1	1	1	1	1	1	1	1	1	1	1	1
Case 18	1	1	1	1	1	1	1	1	1	1	1	1
Case 19	1	1	1	1	1	1	1	1	1	1	1	1
Case 20	0	1	1	1	1	1	1	1	1	1	1	1
Case 21	1	1	1	1	1	1	1	1	1	1	1	1
Case 22	1	1	1	1	1	1	1	0	1	1	1	1
Case 23	1	1	1	1	1	1	1	1	1	1	1	1
Case 24	1	1	1	1	1	1	1	1	1	1	1	1
Case 25	1	1	1	1	1	1	1	1	1	1	1	1
Case 26	1	1	1	1	1	1	1	1	1	1	1	1
Case 27	1	1	1	1	1	1	1	1	1	1	1	1
Case 28	1	1	1	1	1	1	1	1	1	1	1	1
Case 29	1	1	1	1	1	1	1	1	1	1	1	0
Case 30	1	1	1	1	1	1	1	1	1	1	1	1
Case 31	0	1	1	1	1	1	0	1	0	1	1	1
Case 32	1	1	1	1	1	1	1	1	1	1	1	1
Case 33	1	1	1	1	1	1	1	1	1	1	1	1
Case 34	1	1	1	1	1	1	1	1	1	1	1	1
Case 35	1	1	1	1	1	1	1	1	1	1	1	1
Case 36	1	1	1	1	1	1	1	1	1	1	1	1
Case 37	0	1	1	1	1	1	1	1	1	1	1	1
Case 38	1	1	1	1	1	1	1	1	1	1	1	1
Case 39	1	1	1	1	1	1	1	1	1	1	1	1
Case 40	1	1	1	1	1	1	1	1	1	1	1	1
Case 41	0	1	1	1	1	1	1	1	1	1	1	1
Case 42	1	1	1	1	1	1	1	1	1	1	1	1
Case 43	1	1	1	1	1	1	1	1	1	1	1	1
Case 44	1	1	1	1	1	1	1	1	1	1	1	1
Case 45	1	1	1	1	1	1	1	1	1	1	1	1
Case 46	1	1	1	1	1	1	1	1	1	1	1	1
Case 47	1	1	1	1	1	1	1	1	1	1	1	1
Case 48	1	1	1	1	1	1	1	1	1	1	1	0
Case 49	0	1	1	1	1	1	1	1	1	1	1	1
Case 50	1	1	1	1	1	1	1	1	1	1	1	1
Case 51	1	1	1	1	1	1	1	1	1	1	1	0
Case 52	1	1	1	1	1	1	1	1	1	1	1	1
Case 53	1	1	1	1	1	1	1	1	1	1	1	0
Case 54	1	1	1	1	1	1	1	1	1	1	1	1
Case 55	1	1	1	1	1	1	1	1	1	1	1	1
Case 56	1	1	1	1	1	1	1	1	1	1	1	1
Case 57	1	1	1	1	1	1	1	1	1	1	1	1
Case 58	1	1	1	1	1	1	1	1	1	1	1	1
Case 59	0	1	1	1	1	1	1	1	1	1	1	0
Case 60	1	1	1	1	1	1	1	1	1	1	1	1
Case 61	1	1	1	1	1	1	1	1	1	0	1	1
Case 62	1	1	1	1	1	1	1	1	1	1	1	1
Case 63	0	1	1	1	1	1	1	1	1	1	1	1
Case 64	1	1	1	1	1	1	1	1	1	1	1	1
Case 65	1	1	1	1	1	1	1	1	1	1	1	1
Case 66	1	1	1	1	1	1	1	1	1	1	1	1
Case 67	1	1	1	1	1	1	1	1	1	1	1	1
Case 68	1	1	1	1	1	1	1	1	1	1	1	0
Case 69	1	1	1	1	1	1	1	0	1	1	1	1
Case 70	1	1	1	1	1	1	1	1	1	1	1	1
Case 71	1	1	1	1	1	1	1	1	1	1	1	1
Case 72	0	1	1	1	1	1	1	1	1	1	1	0
Case 73	1	1	1	1	1	1	1	1	1	1	1	1
Case 74	1	1	1	1	1	1	1	1	1	1	1	1
Case 75	1	1	1	1	1	1	1	1	1	1	1	1
Case 76	1	1	1	1	1	1	1	1	1	1	1	1
Case 77	1	1	1	1	1	1	1	1	1	1	1	1
Case 78	1	1	1	1	1	1	1	1	1	1	1	1
Case 79	1	1	1	1	1	1	1	1	1	0	0	0
Case 80	0	1	1	1	1	1	1	1	1	1	1	1
Case 81	0	1	1	1	1	1	1	1	1	1	1	0
Case 82	1	1	1	1	1	1	1	1	1	1	1	1
Case 83	0	1	1	1	1	1	0	1	1	1	1	1
Case 84	1	1	1	1	1	1	1	1	1	1	1	1
Case 85	1	1	1	1	1	1	1	1	1	1	1	1
Case 86	1	1	1	1	1	1	1	1	1	1	1	1
Case 87	1	1	1	1	1	1	1	1	1	1	1	1
Case 88	1	1	1	1	1	1	1	1	1	1	1	1
Case 89	1	1	1	1	1	1	1	1	1	1	1	1
Case 90	1	1	1	1	1	1	1	1	1	1	1	1
Case 91	1	1	1	1	1	1	1	1	1	1	1	1
Case 92	0	1	1	1	1	1	1	1	1	1	1	1
Case 93	1	1	1	1	1	1	1	1	1	1	1	1
Case 94	1	1	1	1	1	1	1	1	1	1	1	0
Case 95	1	1	1	1	1	1	1	1	1	1	1	1
Case 96	1	1	1	1	1	1	1	1	1	1	1	1
Case 97	0	1	1	1	1	1	0	1	0	1	1	1
Case 98	1	1	1	1	1	1	1	1	1	1	1	1
Case 99	1	1	1	1	1	1	1	1	1	0	1	1
Case 100	1	1	1	1	1	1	1	1	1	1	1	1
Accuracy	0.85	1	1	1	1	1	0.97	0.97	0.97	0.94	0.97	0.86

## Sheet: Sheet2
Gemini with REK	T	CH	DU	S	RP	PV	A	PL	OO	N	M	Resectability
Case 1	0	1	1	1	1	1	1	1	1	0	1	1
Case 2	0	1	1	1	1	1	1	1	1	1	1	1
Case 3	0	1	1	1	1	1	1	1	1	0	1	0
Case 4	0	1	1	1	1	1	1	1	0	0	1	1
Case 5	1	1	1	1	1	1	1	1	1	1	1	1
Case 6	1	1	1	1	1	1	1	0	1	1	1	0
Case 7	1	1	1	1	1	1	1	1	1	1	0	0
Case 8	0	1	1	1	1	1	1	1	1	1	1	1
Case 9	1	1	1	1	1	1	1	1	1	0	1	1
Case 10	1	1	1	1	1	1	1	1	1	1	1	1
Case 11	1	1	1	1	1	1	1	1	1	1	1	1
Case 12	1	1	1	1	1	1	1	1	1	1	1	1
Case 13	1	1	1	1	1	1	1	1	1	0	1	1
Case 14	1	1	1	1	1	1	1	1	1	0	1	1
Case 15	1	1	1	1	1	1	1	1	1	1	0	0
Case 16	0	1	1	1	1	1	1	1	0	1	1	1
Case 17	1	1	1	1	1	1	1	1	1	1	1	1
Case 18	1	1	1	1	1	1	1	1	1	1	1	1
Case 19	1	1	1	1	1	1	1	1	1	1	1	1
Case 20	0	1	1	1	1	1	1	1	1	1	1	1
Case 21	1	1	1	1	1	1	1	1	1	1	1	1
Case 22	0	1	1	1	1	1	1	0	1	0	1	1
Case 23	1	1	1	1	1	1	1	1	1	0	1	1
Case 24	1	1	1	1	1	1	1	1	1	1	1	1
Case 25	1	1	1	1	1	1	1	1	1	0	1	1
Case 26	1	1	0	1	1	1	1	1	1	0	1	1
Case 27	1	1	1	1	1	1	1	1	1	1	1	1
Case 28	1	1	1	1	1	1	1	1	1	0	1	1
Case 29	1	1	1	1	1	1	1	1	1	1	1	0
Case 30	1	1	1	1	1	1	1	0	1	0	1	1
Case 31	0	1	1	1	1	1	0	1	0	1	1	1
Case 32	1	1	1	1	1	1	1	1	1	0	1	1
Case 33	1	1	1	1	1	1	1	1	1	1	1	1
Case 34	1	1	1	1	1	1	1	1	0	1	1	1
Case 35	1	1	1	1	1	1	1	1	1	0	0	1
Case 36	0	1	1	1	1	1	1	1	1	0	1	1
Case 37	1	1	1	1	1	1	1	1	0	1	1	1
Case 38	1	1	1	1	1	1	0	1	1	1	1	0
Case 39	1	1	1	1	1	1	1	1	1	1	1	1
Case 40	1	1	1	1	1	1	1	1	1	1	1	1
Case 41	1	1	1	1	1	1	1	1	1	1	1	1
Case 42	1	1	1	1	1	1	1	1	1	1	1	1
Case 43	1	1	1	1	1	1	1	1	1	1	1	1
Case 44	1	1	1	1	1	1	1	1	1	1	1	1
Case 45	1	1	1	1	1	1	1	1	1	1	1	1
Case 46	0	1	1	1	1	1	1	1	1	1	1	1
Case 47	1	1	1	1	1	1	1	1	1	1	1	1
Case 48	1	1	1	1	1	1	1	1	1	1	1	0
Case 49	0	1	1	1	1	1	1	1	1	1	1	1
Case 50	1	1	1	1	1	1	1	1	1	0	1	0
Case 51	1	1	1	1	1	1	1	1	1	1	1	0
Case 52	1	0	0	0	0	0	0	0	0	0	1	1
Case 53	0	1	1	1	1	1	1	1	1	1	1	0
Case 54	1	1	1	1	1	1	1	1	1	1	1	1
Case 55	0	1	1	1	1	1	1	1	1	0	1	1
Case 56	1	1	1	1	1	1	1	1	1	1	1	1
Case 57	1	1	1	1	1	1	1	1	1	1	1	1
Case 58	1	1	1	1	1	1	1	1	1	1	1	1
Case 59	0	1	1	1	1	1	1	1	1	0	1	0
Case 60	1	1	1	1	1	1	1	1	1	1	1	1
Case 61	1	1	1	1	1	1	1	1	1	1	1	0
Case 62	1	1	1	1	1	1	1	1	1	1	1	1
Case 63	0	1	1	1	1	1	1	1	1	1	1	1
Case 64	1	1	1	1	1	1	1	1	1	0	1	1
Case 65	0	1	1	1	1	1	1	1	1	1	1	1
Case 66	1	1	1	1	1	1	1	1	1	1	1	1
Case 67	1	1	1	1	1	1	1	0	1	1	1	1
Case 68	1	1	1	1	1	1	1	1	1	1	1	1
Case 69	1	1	1	1	1	1	1	1	1	1	1	1
Case 70	1	1	0	1	1	1	1	1	1	1	1	1
Case 71	1	1	1	1	1	1	1	1	1	1	1	1
Case 72	1	1	1	1	1	1	1	1	1	1	1	0
Case 73	1	1	1	1	1	1	1	1	1	1	1	1
Case 74	1	1	1	1	1	1	1	1	1	1	1	1
Case 75	0	1	1	1	1	1	1	1	1	1	1	1
Case 76	1	1	1	1	1	1	1	1	1	1	1	1
Case 77	1	1	1	1	1	1	1	1	1	0	1	1
Case 78	1	1	1	1	1	1	1	1	1	1	1	1
Case 79	1	1	1	1	1	1	1	1	1	0	0	0
Case 80	1	1	1	1	1	1	1	1	1	0	1	1
Case 81	0	1	1	1	1	1	1	1	1	1	1	0
Case 82	0	0	1	1	1	1	1	0	1	1	1	1
Case 83	1	1	1	1	1	1	0	1	0	1	1	1
Case 84	1	1	1	1	1	1	1	1	1	1	1	1
Case 85	0	1	1	1	1	1	1	1	1	1	1	1
Case 86	1	1	1	1	1	1	1	1	1	1	1	1
Case 87	1	1	1	1	1	1	1	1	1	1	1	0
Case 88	1	1	1	1	1	1	1	1	1	1	1	0
Case 89	0	1	1	1	1	1	1	1	1	1	1	1
Case 90	1	1	1	1	1	1	1	1	1	1	1	1
Case 91	1	1	1	1	1	1	1	1	1	0	1	1
Case 92	0	1	1	1	1	1	1	1	1	1	1	1
Case 93	1	1	1	1	1	1	1	1	1	1	1	1
Case 94	0	1	1	1	1	1	1	1	1	1	1	0
Case 95	0	1	1	1	1	1	1	1	1	1	1	1
Case 96	1	1	1	1	1	1	0	1	1	1	1	0
Case 97	1	1	1	1	1	1	0	1	0	1	1	1
Case 98	0	1	1	1	1	1	1	1	1	0	0	1
Case 99	1	1	1	1	1	1	1	1	1	1	1	1
Case 100	1	1	1	1	1	1	1	1	1	1	1	0
Accuracy	0.74	0.98	0.97	0.99	0.99	0.99	0.94	0.94	0.92	0.75	0.95	0.8

## Sheet: Sheet3
Gemini without REK	T	CH	DU	S	RP	PV	A	PL	OO	N	M	Resectability
Case 1	0	1	1	1	1	1	1	1	1	1	1	1
Case 2	1	1	1	1	1	1	1	1	1	1	1	1
Case 3	1	1	1	1	1	1	1	1	0	1	1	0
Case 4	1	1	1	1	1	1	1	1	1	0	1	1
Case 5	1	1	1	1	1	1	0	1	1	0	1	1
Case 6	0	1	1	1	1	1	1	1	1	1	1	1
Case 7	1	1	1	1	1	1	1	1	1	0	0	0
Case 8	1	1	1	1	1	1	1	1	1	1	1	1
Case 9	1	1	1	0	1	0	1	1	0	0	0	0
Case 10	1	1	1	1	1	1	1	1	1	1	1	1
Case 11	0	1	1	1	1	1	1	1	1	1	1	1
Case 12	1	1	1	1	1	1	1	1	1	1	1	1
Case 13	0	1	1	1	1	1	1	1	0	0	1	1
Case 14	0	1	1	1	1	1	1	1	1	1	1	1
Case 15	1	1	1	1	1	1	1	1	1	0	0	0
Case 16	1	1	1	1	1	1	1	1	1	1	1	1
Case 17	1	1	1	1	1	1	1	1	1	1	1	1
Case 18	1	1	1	1	1	1	1	1	1	1	1	1
Case 19	1	1	1	1	1	1	1	1	1	1	1	1
Case 20	1	1	1	1	1	1	1	1	0	1	1	1
Case 21	0	1	1	1	1	1	1	1	1	1	1	1
Case 22	0	1	1	1	1	1	1	1	0	0	0	0
Case 23	1	1	1	1	1	1	1	1	1	0	0	0
Case 24	1	1	1	1	1	1	1	1	1	1	1	1
Case 25	0	1	1	1	1	1	1	1	1	0	1	1
Case 26	1	0	0	0	1	1	1	1	1	1	1	0
Case 27	1	1	1	1	1	1	1	1	1	0	1	1
Case 28	1	1	0	1	1	1	1	1	1	1	1	1
Case 29	1	1	1	1	1	1	1	1	1	1	1	0
Case 30	1	1	1	1	1	1	1	1	1	1	1	1
Case 31	1	1	1	1	1	1	0	1	0	1	1	1
Case 32	0	1	0	1	1	1	1	1	0	1	1	1
Case 33	1	1	1	1	1	1	1	1	1	0	1	1
Case 34	0	1	1	1	1	1	1	1	1	1	1	1
Case 35	0	1	1	1	1	1	1	0	1	0	0	1
Case 36	0	1	1	1	1	1	1	0	0	1	1	1
Case 37	1	1	1	1	1	1	1	1	1	1	1	1
Case 38	0	1	1	0	1	1	0	1	1	1	1	0
Case 39	1	1	1	1	1	1	1	1	1	1	1	1
Case 40	0	1	1	1	1	1	1	1	1	1	1	1
Case 41	1	1	1	1	1	1	1	0	0	1	1	1
Case 42	1	1	1	1	1	1	1	1	1	1	1	1
Case 43	0	1	1	1	1	1	1	1	1	1	1	1
Case 44	1	1	1	1	1	1	1	1	1	1	1	1
Case 45	1	1	1	1	1	1	1	1	1	1	1	1
Case 46	1	1	1	1	1	1	1	1	1	1	1	1
Case 47	1	1	1	1	1	1	1	1	1	1	1	1
Case 48	1	1	1	1	1	1	1	1	1	1	1	0
Case 49	0	1	1	1	1	1	1	1	0	1	1	1
Case 50	1	1	1	1	1	1	1	1	1	1	1	1
Case 51	1	1	1	1	1	1	1	1	1	1	1	0
Case 52	0	1	1	1	1	1	1	1	1	1	1	1
Case 53	1	1	1	1	1	1	1	1	1	1	1	1
Case 54	0	1	1	1	1	1	1	1	1	1	1	1
Case 55	1	1	1	1	1	1	1	1	0	1	1	1
Case 56	0	1	1	1	1	1	1	1	0	1	1	1
Case 57	0	1	1	1	1	1	1	1	1	1	1	1
Case 58	1	1	1	1	1	1	1	1	1	1	1	1
Case 59	0	1	1	1	1	1	0	1	1	1	1	0
Case 60	0	1	1	1	1	1	0	1	0	1	1	1
Case 61	0	1	1	1	1	1	1	1	1	1	1	0
Case 62	0	1	1	1	1	1	1	1	1	1	1	1
Case 63	1	1	1	1	1	1	1	1	1	1	1	1
Case 64	1	1	1	1	1	1	1	1	1	1	1	1
Case 65	1	1	1	1	1	1	1	1	1	1	1	1
Case 66	1	1	1	1	1	1	1	1	1	1	1	1
Case 67	1	1	1	1	1	1	1	1	1	0	1	1
Case 68	0	1	1	0	1	1	1	1	1	1	1	1
Case 69	1	1	1	1	1	1	1	1	1	1	1	1
Case 70	1	1	0	1	1	1	1	1	1	1	1	1
Case 71	0	1	1	1	1	1	0	0	1	1	1	1
Case 72	1	1	1	1	1	1	1	1	1	1	1	0
Case 73	1	1	1	1	1	1	1	1	1	1	1	1
Case 74	0	1	1	1	1	1	1	1	1	1	1	1
Case 75	1	1	1	1	1	1	1	1	1	1	1	1
Case 76	0	1	1	1	1	1	1	1	1	1	1	1
Case 77	1	1	1	1	1	1	1	1	1	0	1	1
Case 78	1	1	1	1	1	1	1	1	1	1	1	1
Case 79	1	1	1	1	1	1	1	1	1	0	0	0
Case 80	1	1	0	0	1	1	1	1	1	0	1	1
Case 81	1	1	1	1	1	1	1	1	1	0	1	0
Case 82	1	1	1	1	1	1	1	1	1	1	1	1
Case 83	1	1	0	1	1	1	0	1	0	1	1	1
Case 84	0	1	1	1	1	1	1	1	1	1	1	1
Case 85	0	1	1	1	1	1	1	1	1	1	1	1
Case 86	1	1	1	1	1	1	1	1	1	1	1	1
Case 87	1	1	1	1	1	1	1	1	1	0	1	1
Case 88	1	1	1	1	1	1	1	1	1	1	1	1
Case 89	1	1	1	1	1	1	1	1	1	1	1	1
Case 90	1	1	1	1	1	1	1	1	1	1	1	1
Case 91	1	1	1	1	1	1	1	1	1	0	1	1
Case 92	1	1	1	1	1	1	1	1	0	1	1	1
Case 93	0	1	1	1	1	1	1	1	1	1	1	1
Case 94	1	1	1	1	1	1	1	0	1	1	1	0
Case 95	1	1	1	1	1	1	1	1	1	1	1	1
Case 96	0	1	1	1	1	1	0	1	1	1	1	1
Case 97	0	1	0	1	1	1	0	1	0	1	1	1
Case 98	0	1	1	1	1	1	1	1	0	0	0	1
Case 99	1	1	1	1	1	1	1	0	1	0	1	1
Case 100	1	1	1	1	1	1	1	1	1	1	1	1
Accuracy	0.66	0.99	0.93	0.95	1	0.99	0.91	0.94	0.83	0.79	0.92	0.83
