# Supplementary material for: Enhancing pancreatic cancer staging with large language models: the role of retrieval-augmented generation
Source: Radiol Phys Technol. 2026 Mar 5;19(2):593–603. doi: 10.1007/s12194-026-01026-0 (PMC13253659; doi:10.1007/s12194-026-01026-0)
Supplement: Supplementary file 4 — Supplementary Material 4 [file 12194_2026_1026_MOESM4_ESM.xlsx]

## Sheet: Sheet1
NotebookLM with REK	Retrieval accuracy
Case 1	1
Case 2	1
Case 3	1
Case 4	0
Case 5	1
Case 6	1
Case 7	0
Case 8	1
Case 9	1
Case 10	1
Case 11	1
Case 12	1
Case 13	1
Case 14	1
Case 15	0
Case 16	0
Case 17	1
Case 18	1
Case 19	1
Case 20	1
Case 21	1
Case 22	1
Case 23	1
Case 24	1
Case 25	1
Case 26	1
Case 27	1
Case 28	1
Case 29	1
Case 30	1
Case 31	1
Case 32	1
Case 33	1
Case 34	1
Case 35	1
Case 36	1
Case 37	1
Case 38	1
Case 39	1
Case 40	1
Case 41	0
Case 42	1
Case 43	1
Case 44	1
Case 45	1
Case 46	1
Case 47	1
Case 48	1
Case 49	1
Case 50	1
Case 51	1
Case 52	1
Case 53	1
Case 54	1
Case 55	1
Case 56	1
Case 57	1
Case 58	1
Case 59	0
Case 60	1
Case 61	0
Case 62	1
Case 63	1
Case 64	1
Case 65	1
Case 66	1
Case 67	1
Case 68	1
Case 69	1
Case 70	1
Case 71	1
Case 72	0
Case 73	1
Case 74	1
Case 75	1
Case 76	1
Case 77	1
Case 78	1
Case 79	1
Case 80	1
Case 81	1
Case 82	1
Case 83	1
Case 84	1
Case 85	1
Case 86	1
Case 87	1
Case 88	1
Case 89	1
Case 90	1
Case 91	1
Case 92	1
Case 93	1
Case 94	1
Case 95	1
Case 96	1
Case 97	1
Case 98	1
Case 99	1
Case 100	1
Accuracy	0.92
