# Supplementary material for: Enhancing pancreatic cancer staging with large language models: the role of retrieval-augmented generation
Source: Radiol Phys Technol. 2026 Mar 5;19(2):593–603. doi: 10.1007/s12194-026-01026-0 (PMC13253659; doi:10.1007/s12194-026-01026-0)
Supplement: Supplementary file 5 — Supplementary Material 5 [file 12194_2026_1026_MOESM5_ESM.xlsx]

## Sheet: Supplementary_file_5
			Number of correctly classified cases
Factor	Category	Number of cases	NotebookLM with REK	Gemini with REK	Gemini without REK
T	T0	2	2	2	1
T	Tis	8	8	1	8
T	T1a	4	3	3	4
T	T1b	6	6	6	0
T	T1c	8	8	6	0
T	T2	4	4	4	4
T	T3	57	43	45	40
T	T4	11	11	7	9
N	N0	58	57	48	49
N	N1a	22	18	19	12
N	N1b	20	19	8	18
M	M0	67	67	67	67
M	M1	33	30	28	25
CH	CH0	93	93	91	92
CH	CH1	7	7	7	7
DU	DU0	96	96	93	89
DU	DU1	4	4	4	4
S	S0	38	38	37	33
S	S1	62	62	62	62
RP	RP0	36	36	35	36
RP	RP1	64	64	64	64
PV	PV0	53	53	52	52
PV	PV1	47	47	47	47
A	A0	66	63	60	59
A	A1	34	34	34	32
PL	PL0	93	90	87	92
PL	PL1	7	7	7	2
OO	OO0	84	83	79	82
OO	OO1	16	14	13	1
Resectability	R	42	34	32	34
Resectability	BR	16	13	9	14
Resectability	UR	42	39	39	35
